# Supplementary material for: Barcoding of Chrysomelidae of Euro-Mediterranean area: efficiency and problematic species
Source: Sci Rep. 2018 Sep 7;8:13398. doi: 10.1038/s41598-018-31545-9 (PMC6128942; doi:10.1038/s41598-018-31545-9)
Supplement: Supplementary file 2 — Supplementary Tables 1-5 [file 41598_2018_31545_MOESM2_ESM.xlsx]

## Sheet: Foglio1
Title page Barcoding of Chrysomelidae of Euro-Mediterranean area: efficiency and problematic species Authors Giulia Magoga1, Didem Coral Sahin2, Diego Fontaneto3, Matteo Montagna1* *corresponding author: matteo.montagna@unimi.it Author Affiliation 1 Dipartimento di Scienze Agrarie e Ambientali - Università degli Studi di Milano, Via Celoria 2, 20133 Milano, Italy. 2 Directorate of Plant Protectio…

## Sheet: Suppl. Tab1
Supplementary Table1. List of species analysed in this study.
Species	Subfamiliesa	Nb	nc	Countriesᵈ	Accession numbere
Agelastica alni	Galerucinae	3	2	I	JF890822; MH322694; LS973865
Altica brevicollis	Alticinae	3	3	I	MH322695; MH322696; MH322698
Altica lythri	Alticinae	1	1	I	MH322700
Altica oleracea	Alticinae	8	8	I	JF890764; JF890819; MH322697; MH322699; MH322701; MH322702; MH322703; MH322704
Altica pusilla	Alticinae	2	1	I	MH322705; MH322706
Aphthona cyparissiae	Alticinae	2	1	I	JF890752; MH322710
Aphthona flava	Alticinae	5	5	I	MH322707; MH322708; MH322709; MH322711; MH322712
Aphthona herbigrada	Alticinae	4	2	I	MH322713; MH322714; MH322715; MH322716
Aphthona lutescens	Alticinae	3	2	I	JF890813; MH322717; MH322718
Aphthona nonstriata	Alticinae	4	3	I	JF890765; MH322719; MH322720; MH322721
Aphthona sp.	Alticinae	2	2	F	MH322722; MH322723
Argopus ahrensii	Alticinae	1	1	I	MH322724
Arima marginata	Galerucinae	5	4	F, I	MH322725; MH322726; MH322727; MH322728; MH322729
Arrhenocoela lineata	Alticinae	4	2	I	MH322730; MH322731; MH322732; MH322733
Calomicrus circumfusus	Galerucinae	8	7	F, I	JF890706; JF890735; MH322737; MH322738; MH322739; MH322740; MH322741; MH322742
Calomicrus pinicola	Galerucinae	1	1	F	MH322743
Calomicrus sp.	Galerucinae	1	1	TN	JF890790
Cassida algirica	Cassidinae	2	2	TN	JF890779; JF890783
Cassida alpina	Cassidinae	5	4	I, CH	JF890755; JF890756; JF890800; MH322744; MH322745
Cassida denticollis	Cassidinae	3	3	F, I	JF890678; JF890797; MH322748;
Cassida ferruginea	Cassidinae	1	1	I	JF890731
Cassida inopinata	Cassidinae	6	6	I	JF890687; JF890711; JF890748; MH322749; MH322750; MH322751
Cassida inquinata	Cassidinae	2	1	TN	JF890785; MH322753
Cassida rubiginosa	Cassidinae	7	6	F, I, TR	JF890684; MH322756; MH322757; MH322758; MH322759; MH322760; MH322761
Cassida sanguinolenta	Cassidinae	4	4	F, I	JF890705; JF890722; MH322762; MH322763
Cassida sp1	Cassidinae	1	1	MA	LS973860
Cassida sp2	Cassidinae	1	1	MA	LS973859
Cassida sp3	Cassidinae	1	1	I	MH322755
Cassida subreticulata	Cassidinae	7	6	F, I	MH322746; MH322754; MH322764; MH322765; MH322766; MH322767; MH322768
Cassida vibex	Cassidinae	3	3	I, BG	JF890676; JF890721; MH322769
Cassida viridis	Cassidinae	5	1	I	JF890669; JF890677; MH322770; MH322771; MH322772
Chaetocnema conducta	Alticinae	3	3	I	MH322773; MH322774; MH322775
Chaetocnema hortensis	Alticinae	3	2	I	JF890767; MH322776; MH322777
Chrysochus asclepiadaeus	Eumolpinae	1	1	I	JF890698
Chrysolina americana	Chrysomelinae	5	5	F, I, TN	JF890723; JF890770; MH322778; MH322779; MH322780
Chrysolina bankii	Chrysomelinae	3	3	I	MH322781; MH322782; MH322783
Chrysolina fastuosa	Chrysomelinae	4	3	F, I, RSM	JF890727; MH322787; MH322788; MH322789
Chrysolina geminata	Chrysomelinae	1	1	I	MH322798
Chrysolina graminis	Chrysomelinae	5	2	I	JF890759; JF890802; MH322790; MH322791; MH322792
Chrysolina haemoptera	Chrysomelinae	10	6	I	JF890812; MH322784; MH322785; MH322786; MH322793; MH322794; MH322795; LS973862; LS973863; LS973864
Chrysolina herbacea	Chrysomelinae	2	2	I	MH322796; MH322810
Chrysolina lepida	Chrysomelinae	4	3	MA	MH322805; MH322806; MH322807; MH322808
Chrysolina polita	Chrysomelinae	5	2	I	MH322800; MH322801; MH322802; MH322803; MH322804
Chrysolina quadrigemina	Chrysomelinae	3	3	F, TN	JF890784; MH322797; MH322799
Chrysolina varians	Chrysomelinae	5	4	I	JF890803; JF890816; MH322809; MH322811; MH322812
Chrysolina viridana	Chrysomelinae	2	1	I	MH322813; MH322814
Chrysomela populi	Chrysomelinae	3	2	I, BG	JF890737; MH322816; LS973861
Chrysomela saliceti	Chrysomelinae	4	2	F, I	MH322815; MH322817; MH322818; MH322819
Chrysomela vigintipunctata	Chrysomelinae	6	2	I	MH322820; MH322821; MH322822; MH322823; MH322824; MH322825
Clytra atraphaxidis	Cryptocephalinae	1	1	TR	MH323401
Clytra quadripunctata	Cryptocephalinae	1	1	I	JF890821
Clytra valeriana	Cryptocephalinae	1	1	TR	MH323402
Colaspidea sp.	Eumolpinae	1	1	TN	JF890794
Coptocephala scopolina	Cryptocephalinae	3	2	I	JF890754; MH322832; MH322833
Coptocephala sp.	Cryptocephalinae	1	1	TN	JF890818
Crepidodera aurata	Alticinae	6	4	I	JF890738; MH322835; MH322836; MH322837; MH322839; MH322845
Crepidodera aurea	Alticinae	4	4	I	MH322838; MH322842; MH322843; MH322844
Crepidodera fulvicornis	Alticinae	3	1	I	JF890763; MH322840; MH322841
Crepidodera lamina	Alticinae	2	2	I	MH322846; MH322847
Crepidodera plutus	Alticinae	1	1	I	MH322848
Crioceris asparagi	Criocerinae	1	1	I	MH322849
Crioceris duodecimpunctata	Criocerinae	6	6	I	MH322850; MH322851; MH322852; MH322853; MH322854; LS973866
Crioceris paracenthesis	Criocerinae	3	3	I	MH322855; MH322856; MH322857
Cryptocephalus aquitanus	Cryptocephalinae	3	1	F	MH322861; MH322862; MH322863
Cryptocephalus aureolus	Cryptocephalinae	1	1	I	JF890671
Cryptocephalus bameuli	Cryptocephalinae	11	9	F, I	JF890715; JF890746; MH322866; MH322867; MH322868; MH322869; MH322870; MH322871; LS973851; LS973852; LS973853
Cryptocephalus barii	Cryptocephalinae	2	2	I	JF890778; MH322872
Cryptocephalus biguttatus	Cryptocephalinae	3	2	F, I	JF890685; JF890805; MH322873
Cryptocephalus bilineatus	Cryptocephalinae	1	1	I	MH322874
Cryptocephalus bimaculatus	Cryptocephalinae	9	7	F, I	JF890691; JF890771; MH322875; MH322876; MH322877; MH322878; MH322879; MH322880; MH322881
Cryptocephalus bipunctatus	Cryptocephalinae	6	6	F, I, BG	JF890697; JF890714; MH322882; MH322883; MH322884; MH322885
Cryptocephalus blanduloides	Cryptocephalinae	1	1	TN	JF890782
Cryptocephalus cicatricosus	Cryptocephalinae	1	1	MA	LS973822
Cryptocephalus connexus	Cryptocephalinae	3	1	I	MH322886; MH322887; MH322889
Cryptocephalus convergens	Cryptocephalinae	1	1	I	MH322890
Cryptocephalus coryli	Cryptocephalinae	1	1	FR	MH322892
Cryptocephalus crassus	Cryptocephalinae	1	1	MA	LS973808
Cryptocephalus cristula	Cryptocephalinae	6	5	F	MH322864; MH322893; MH322894; MH322895; MH323037; LS973867
Cryptocephalus cyanipes	Cryptocephalinae	4	4	I	JF890716; MH322896; MH322897; MH322898
Cryptocephalus czwalinae	Cryptocephalinae	5	3	I, RSM	JF890757; MH322899; MH322900; MH322901; MH322902
Cryptocephalus dumonti	Cryptocephalinae	2	2	TN	JF890788; MH322903
Cryptocephalus duplicatus	Cryptocephalinae	2	1	TR	MH322904; MH322905
Cryptocephalus elegantulus	Cryptocephalinae	4	4	F, I	JF890682; MH322906; MH322907; MH322908
Cryptocephalus eridani	Cryptocephalinae	4	4	I	JF890719; JF890744; JF890750; MH322909
Cryptocephalus flavipes	Cryptocephalinae	16	3	I	JF890702; JF890734; MH322910; MH322911; MH322912; MH322913; MH322914; LS973830; LS973831; LS973833; LS973834; LS973835; LS973836; LS973837; LS973838; LS973842
Cryptocephalus fulvus	Cryptocephalinae	7	5	I	JF890695; MH322915; MH322916; MH322917; MH322918; MH322919; MH322920
Cryptocephalus globicollis	Cryptocephalinae	1	1	F	LS973868
Cryptocephalus hennigi	Cryptocephalinae	4	3	I	JF890679; MH322921; MH322922; MH322923
Cryptocephalus imperialis	Cryptocephalinae	1	1	I	JF890810
Cryptocephalus infirmior	Cryptocephalinae	4	2	F	MH322926; MH322927; MH322928; MH322929
Cryptocephalus informis	Cryptocephalinae	2	1	I	MH322930; MH322931
Cryptocephalus janthinus	Cryptocephalinae	3	2	I	JF890689; MH322932; MH322933
Cryptocephalus labiatus	Cryptocephalinae	7	3	I	JF890686; JF890688; MH322934; MH322935; MH322936; MH322937; MH322938
Cryptocephalus leonhardi	Cryptocephalinae	8	3	I	MH322939; MH322940; MH322941; MH322942; MH322943; MH322944; MH322945; MH322946
Cryptocephalus loreyi	Cryptocephalinae	3	1	I	JF890726; MH322947; MH322948
Cryptocephalus marginatus	Cryptocephalinae	4	3	I	MH322949; MH322950; MH322951; MH322952
Cryptocephalus marginellus	Cryptocephalinae	9	2	F	JF890736; MH322953; MH322954; MH322955; MH322956; MH322957; MH322958; MH323072; MH323073
Cryptocephalus mariae	Cryptocephalinae	1	1	F	MH322959
Cryptocephalus molossus	Cryptocephalinae	1	1	TN	JF890789
Cryptocephalus moraei	Cryptocephalinae	10	9	F, I	JF890675; JF890683; JF890725; MH322961; MH322962; MH322963; MH322964; MH322965; MH322966; MH322967
Cryptocephalus newsp	Cryptocephalinae	3	3	TR	MH322858; MH322859; MH322860
Cryptocephalus nitidus	Cryptocephalinae	4	2	I	JF890672; JF890730; MH322968; MH322969
Cryptocephalus numidicus	Cryptocephalinae	2	2	MA	LS973814; LS973815
Cryptocephalus obliteratifer	Cryptocephalinae	3	2	F	MH322970; MH322971; MH322972
Cryptocephalus ocellatus	Cryptocephalinae	3	3	F, I	MH322973; MH322974; MH322975
Cryptocephalus octoguttatus	Cryptocephalinae	2	1	F	MH322976; MH322977
Cryptocephalus pallidocinctus	Cryptocephalinae	4	1	MA	LS973810; LS973811; LS973812; LS973813
Cryptocephalus parvulus	Cryptocephalinae	2	1	I	MH322978; LS973869
Cryptocephalus pini	Cryptocephalinae	3	2	I	JF890768; MH322979; MH322980
Cryptocephalus primarius	Cryptocephalinae	7	6	F, I	JF890699; JF890753; JF890773; MH322981; MH322982; MH322983; MH322984
Cryptocephalus pulchellus	Cryptocephalinae	2	2	MA	LS973824; LS973826
Cryptocephalus pusillus	Cryptocephalinae	5	2	I	MH322985; MH322986; MH322987; MH322988; MH322989
Cryptocephalus pygmaeus	Cryptocephalinae	7	5	F, I, MA	JF890806; MH322888; MH322990; MH322991; MH322992; LS973823; LS973825
Cryptocephalus quadripunctatus	Cryptocephalinae	7	6	F, I	JF890717; MH322993; MH322994; MH322995; MH322996; MH322997; MH322998;
Cryptocephalus quadripustulatus	Cryptocephalinae	2	2	I	JF890769; MH322999
Cryptocephalus ragusanus	Cryptocephalinae	1	1	TN	JF890792
Cryptocephalus renatae	Cryptocephalinae	9	7	I	JF890776; MH323000; MH323002; LS973843; LS973844; LS973846; LS973847; LS973848; LS973849
Cryptocephalus rugicollis	Cryptocephalinae	19	12	F, I, TN, MA	JF890732; JF890780; MH323003; MH323004; MH323005; MH323006; LS973803; LS973804; LS973805; LS973806; LS973807; LS973809; LS973816; LS973827; LS973828; LS973829; LS973839; LS973854; LS973856
Cryptocephalus samniticus	Cryptocephalinae	1	1	I	MH323009
Cryptocephalus saucius	Cryptocephalinae	2	2	MA	LS973819; LS973821
Cryptocephalus scapularis	Cryptocephalinae	4	1	I	MH323016; MH323017; MH323018; MH323019
Cryptocephalus sericeus	Cryptocephalinae	2	2	I, RO	MH323021; MH323022
Cryptocephalus sexpunctatus	Cryptocephalinae	2	2	I	JF890728; JF890777
Cryptocephalus sexpustulatus	Cryptocephalinae	2	2	F	MH323023; MH323024
Cryptocephalus signatifrons	Cryptocephalinae	3	1	I	JF890729; MH323025; MH323026
Cryptocephalus solivagus	Cryptocephalinae	1	1	RO	MH323027
Cryptocephalus strigosus	Cryptocephalinae	4	1	I	JF890704; MH323028; MH323030; MH323031
Cryptocephalus tetraspilus	Cryptocephalinae	5	2	F, I	MH323032; MH323033; MH323034; MH323035; MH323036
Cryptocephalus transcaucasicus	Cryptocephalinae	6	6	I, CH	MH323038; MH322924; MH323040; MH323041; MH323042; LS973870
Cryptocephalus transiens	Cryptocephalinae	1	1	I	LS973871
Cryptocephalus trimaculatus	Cryptocephalinae	5	4	I	JF890751; JF890774; MH323043; MH323044; MH323045
Cryptocephalus turcicus	Cryptocephalinae	7	4	I, TR	JF890703; MH323046; MH323047; MH323048; MH323049; MH323050; MH323051
Cryptocephalus variegatus	Cryptocephalinae	1	1	I	MH323052
Cryptocephalus violaceus	Cryptocephalinae	13	8	F, I, GR	JF890749; MH323058; MH323059; MH323055; MH323056; MH323057; MH323060; MH323061; MH323062; MH323063; MH323064; MH323065; MH323066
Cryptocephalus zambanellus	Cryptocephalinae	5	5	I	JF890680; JF890747; MH323067; MH323068; MH323069
Cryptocephalus zoiai	Cryptocephalinae	3	3	I	MH323070; MH323071; MH323074
Derocrepis rufipes	Alticinae	2	2	F	MH323075; MH323076
Derocrepis sodalis	Alticinae	5	4	I	MH323077; MH323078; MH323079; MH323080; MH323081
Diabrotica virgifera	Galerucinae	3	1	I	JF890760; MH323082; MH323083
Dibolia depressiuscula	Alticinae	4	1	I	MH323084; MH323085; MH323087; MH323088
Dibolia rugulosa	Alticinae	2	2	F	MH323086; MH323089
Dicladispa testacea	Cassidinae	4	2	I	MH323090; MH323091; MH323092; MH323093
Donacia brevitarsis	Donaciinae	2	2	I	MH323095; MH323096
Donacia obscura	Donaciinae	4	3	I	MH323094; MH323097; MH323098; MH323099
Entomoscelis rumicis	Chrysomelinae	2	2	TR	JF890787; JF890817
Epitrix pubescens	Alticinae	2	2	I	MH323101; MH323104
Exosoma lusitanicum	Galerucinae	7	7	F, I, MA	MH323105; MH323106; LS973832; LS973840; LS973841; LS973845; LS973850
Exosoma thoracicum	Galerucinae	4	1	TR	MH323107; MH323108; MH323109; MH323110
Galeruca dahli	Galerucinae	1	1	I	MH323117
Galeruca interrupta group	Galerucinae	2	2	TN	MH323119; MH323120
Galeruca laticollis	Galerucinae	4	1	I	MH323111; MH323112; MH323113; MH323114
Galeruca pomonae	Galerucinae	4	3	I	JF890799; MH323115; MH323116; MH323118
Galeruca tanaceti	Galerucinae	8	4	F, I	JF890712; MH323121; MH323122; MH323123; MH323124; MH323125; MH323126; MH323127
Galerucella lineola	Galerucinae	1	1	I	MH323129
Galerucella nymphaeae	Galerucinae	1	1	I	MH323130
Galerucella pusilla	Galerucinae	4	4	I	JF890761; MH323249; MH323250; MH323251
Gastrophysa polygoni	Galerucinae	1	1	F	MH323131
Gastrophysa viridula	Galerucinae	4	1	CH	MH323132; MH323133; MH323134; MH323135
Gonioctena decemnotata	Chrysomelinae	1	1	I	MH323136
Gonioctena olivacea	Chrysomelinae	3	1	F	MH323137; MH323138; MH323139
Gonioctena quinquepunctata	Chrysomelinae	1	1	I	JF890700
Hermaeophaga mercurialis	Alticinae	4	2	I	MH323140; MH323141; MH323142; MH323143
Hippuriphila modeeri	Alticinae	1	1	I	MH323144
Hispa atra	Cassidinae	4	4	F, I	JF890692; JF890713; MH323145; MH323146
Hypocassida cornea	Cassidinae	2	2	I	JF890708; MH322747
Hypocassida subferruginea	Cassidinae	3	3	I	JF890707; JF890710; JF890739
Labidostomis asiatica	Cryptocephalinae	2	1	TR	MH323160; MH323161
Labidostomis centromaculata	Cryptocephalinae	1	1	I	LS973855
Labidostomis humeralis	Cryptocephalinae	3	3	F	MH323147; MH323148; MH323149
Labidostomis longimana	Cryptocephalinae	3	2	F, I	MH323150; MH323152; MH323153
Labidostomis lusitanica	Cryptocephalinae	1	1	F	MH323159
Labidostomis metallica	Cryptocephalinae	2	1	TR	MH323156; MH323157
Labidostomis sp.	Cryptocephalinae	1	1	TN	JF890786
Labidostomis sp.	Cryptocephalinae	2	2	TR	MH323155; MH323158
Labidostomis taxicornis	Cryptocephalinae	3	2	F, TN	JF890781; MH323162; MH323163
Lachnaia italica	Cryptocephalinae	4	4	I	JF890709; JF890720; MH323164; MH323165
Lachnaia paradoxa	Cryptocephalinae	3	3	MA	MH323166; MH323167; MH323168
Lachnaia tristigma	Cryptocephalinae	6	5	F	MH323154; MH323169; MH323170; MH323172; MH323173; MH323174
Lema cyanella	Criocerinae	1	1	I	MH323175
Lilioceris merdigera	Criocerinae	4	4	I	JF890758; JF890824; MH323176; MH323177
Lochmaea caprea	Galerucinae	2	1	I	MH323180; MH323181
Lochmaea crataegi	Galerucinae	1	1	I	MH323183
Longitarsus aeneicollis	Alticinae	3	2	I	MH323184; MH323185; MH323186
Longitarsus apicalis	Alticinae	1	1	I	JF890820
Longitarsus atricillus	Alticinae	2	2	F	MH323201; MH323202
Longitarsus exoletus	Alticinae	6	1	I	MH323187; MH323188; MH323189; MH323190; MH323191; MH323192
Longitarsus luridus	Alticinae	3	3	I	MH323193; MH323194; MH323195
Longitarsus pinguis	Alticinae	1	1	I	MH323196
Longitarsus refugiensis	Alticinae	4	4	I	MH323197; MH323198; MH323199; MH323200
Longitarsus strigicollis	Alticinae	2	2	F	MH323203; MH323204
Longitarsus succineus	Alticinae	3	3	I	MH323205; MH323206; MH323207
Luperus flavipes	Galerucinae	1	1	I	JF890696
Luperus leonardii	Galerucinae	6	3	I	MH323208; MH323209; MH323210; MH323211; MH323212; MH323213
Luperus longicornis	Galerucinae	4	3	I	JF890701; MH323214; MH323215; MH323217
Luperus luperus	Galerucinae	1	1	I	MH323216
Luperus nigripes	Galerucinae	1	1	FR	MH323219
Luperus sp.	Galerucinae	1	1	TN	JF890791
Luperus viridipennis	Galerucinae	4	4	I, CH	JF890808; MH323220; MH323221; MH323222
Lythraria salicariae	Alticinae	2	2	I	MH323223; MH323224
Macrocoma sp.	Eumolpinae	3	1	MA	MH323229; MH323230; MH323231
Macrolenes dentipes	Cryptocephalinae	7	2	F, I	JF890693; JF890772; MH322834; MH323225; MH323226; MH323227; MH323228
Neocrepidodera cyanipennis	Alticinae	3	1	I	MH323232; MH323233; MH323234
Neocrepidodera ferruginea	Alticinae	4	2	I	JF890674; JF890762; MH323235; MH323236
Neocrepidodera impressa	Alticinae	2	2	I	MH323247; MH323248
Neocrepidodera melanostoma	Alticinae	9	6	I, CH	MH323237; MH323238; MH323239; MH323240; MH323241; MH323243; MH323244; MH323245; MH323246
Neocrepidodera peirolerii	Alticinae	1	1	I	MH323242
Neocrepidodera transversa	Alticinae	1	1	I	JF890814
Nymphius lydius	Galerucinae	3	2	TR	MH323252; MH323253; MH323254
Nymphius sp.	Galerucinae	2	1	TR	MH323255; MH323256
Oreina bidentata	Chrysomelinae	3	1	I	MH323265; MH323270; MH323271
Oreina cacaliae	Chrysomelinae	4	2	I	MH323258; MH323259; MH323260; MH323261
Oreina speciosa	Chrysomelinae	9	8	I	MH323266; MH323268; MH323269; MH323273; MH323274; MH323275; MH323276; MH323277; MH323278
Oreina speciosissima	Chrysomelinae	3	2	I	MH323279; MH323280; MH323281
Oreina virgulata	Chrysomelinae	3	2	I	MH323267; MH323272; MH323282
Orsodacne cerasi	Orsodacninae	1	1	I	JF890673
Orsodacne humeralis	Orsodacninae	2	2	TR	MH323283; MH323284
Orsodacne variabilis	Orsodacninae	3	3	TR	MH323285; MH323286; MH323287
Oulema duftschmidi	Criocerinae	3	3	I	JF890823; MH323288; MH323289
Oulema melanopus	Criocerinae	1	1	I	JF890807
Pachybrachis azureus	Cryptocephalinae	3	3	MA	LS973817; LS973818; LS973820
Pachybrachis exclusus	Cryptocephalinae	5	5	I, RSM	JF890775; MH323290; MH323291; MH323292; MH323293
Pachybrachis hieroglyphicus	Cryptocephalinae	5	4	I	JF890694; JF890724; JF890741; MH323294; MH323295
Pachybrachis hippophaes	Cryptocephalinae	5	4	I	JF890733; MH323296; MH323297; MH323298; MH323299
Pachybrachis holerorum	Cryptocephalinae	6	2	I	MH323300; MH323303; MH323304; MH323305; MH323306; MH323307
Pachybrachis karamani	Cryptocephalinae	2	1	I	MH323301; MH323302
Phratora vitellinae	Chrysomelinae	6	4	I	MH323309; MH323310; MH323311; MH323312; MH323313; MH323314
Phyllotreta cruciferae	Alticinae	2	1	F	MH323315; MH323316
Phyllotreta nigripes	Alticinae	1	1	F	MH323336
Phyllotreta ochripes	Alticinae	3	3	I	MH323317; MH323318; MH323319
Phyllotreta vittula	Alticinae	2	2	I	JF890745; JF890766
Plagiodera versicolora	Chrysomelinae	1	1	I	JF890798
Plagiosterna aenea	Chrysomelinae	2	1	I	MH323178; MH323179
Podagrica malvae	Alticinae	1	1	I	MH323323
Prasocuris phellandrii	Chrysomelinae	1	1		JF890801
Psylliodes affinis	Alticinae	3	2	I	MH323324; MH323325; MH323326
Psylliodes brisouti	Alticinae	4	3	I	MH323327; MH323328; MH323329; MH323330
Psylliodes dulcamarae	Alticinae	3	3	I	MH323331; MH323332; MH323333
Psylliodes gibbosa	Alticinae	4	3	I	JF890742; JF890815; MH323334; MH323335
Psylliodes isatidis	Alticinae	3	2	F	MH323345; MH323347; LS973872
Psylliodes pyritosa	Alticinae	3	2	I	MH323337; MH323338; MH323339
Psylliodes sp.	Alticinae	4	4	I	MH323340; MH323342; MH323343; MH323350
Psylliodes sp.	Alticinae	1	1	F	MH323320
Psylliodes sp.	Alticinae	1	1	F	MH323346
Psylliodes thlaspis	Alticinae	5	2	I	MH323341; MH323351; MH323352; MH323353; MH323354
Psylliodes toelgi	Alticinae	3	3	F	MH323344; MH323348; MH323349
Sermylassa halensis	Galerucinae	2	2	F	MH323356; MH323357
Smaragdina affinis	Cryptocephalinae	5	3	I	MH323358; MH323359; MH323360; MH323361; MH323362
Smaragdina aurita	Cryptocephalinae	3	1	F, I	MH323363; MH323364; MH323368
Smaragdina concolor	Cryptocephalinae	7	5	F, I	JF890718; MH323365; MH323366; MH323367; MH323369; MH323370; MH323371
Smaragdina flavicollis	Cryptocephalinae	2	2	I	JF890681; JF890809
Smaragdina limbata	Cryptocephalinae	4	4	TR	MH323372; MH323373; MH323374; MH323375
Smaragdina salicina	Cryptocephalinae	3	3	I	JF890670; MH323376; MH323377
Smaragdina sp.	Cryptocephalinae	1	1	TN	MH323378
Sphaeroderma rubidum	Alticinae	6	5	F, I, RSM	JF890740; JF890811; MH323379; MH323380; MH323381; MH323382
Sphaeroderma testaceum	Alticinae	1	1	I	MH323383
Stylosomus ilicicola	Cryptocephalinae	3	1	F	MH323384; MH323385; MH323386
Stylosomus minutissimus	Cryptocephalinae	10	5	I, TN	JF890690; JF890793; JF890804; MH323387; MH323388; MH323389; MH323390; MH323391; LS973857; LS973858
Timarcha nicaeensis	Chrysomelinae	1	1	I	MH323394
Timarcha tenebricosa	Chrysomelinae	5	3	F, I	MH323395; MH323396; MH323397; MH323398; MH323399
Tituboea biguttata	Cryptocephalinae	3	2	I, MA	JF890795; JF890796; MH323400
Zeugophora flavicollis	Zeugophorinae	1	1	I	MH323403
Note.
a subfamily membership
b number of COI sequences
c number of haplotypes
d countries of collection; BG= Bulgaria, CH= Switzerland, F=France, GR= Grecee, I= Italy, MA=Morocco, RO= Romania, RSM= San Marino, TN=Tunisia, TR=Turkey.
e accession numbers associated with sequences. The full list of accession numbers will be provided after acceptance of the manuscript.

## Sheet: Suppl. Tab2
Table S2. Best close match analysis results on DS2.
Species	Ambiguous	Correct	Incorrect	No id
Agelastica alni	0	14	0	0
Altica aenescens	0	5	1	0
Altica ampelophaga	66	22	5	1
Altica brevicollis	0	14	3	0
Altica carinthiaca	0	3	0	0
Altica chamaenerii	0	9	0	0
Altica engstroemi	0	8	1	0
Altica ericeti	73	0	6	1
Altica longicollis	0	0	2	0
Altica lythri	0	0	1	0
Altica oleracea	2	20	0	0
Altica palustris	0	5	1	3
Altica pusilla	0	2	0	0
Aphthona abdominalis	0	0	0	1
Aphthona albertinae	0	25	0	0
Aphthona atrocoerulea	0	0	0	1
Aphthona cyparissiae	0	12	0	0
Aphthona depressa	0	10	0	1
Aphthona erichsoni	0	0	0	1
Aphthona euphorbiae	0	5	0	0
Aphthona flava	0	5	0	0
Aphthona herbigrada	0	9	0	0
Aphthona lutescens	0	10	0	0
Aphthona melancholica	0	6	0	0
Aphthona nonstriata	0	11	0	0
Aphthona pygmaea	0	0	0	1
Aphthona sp1	0	2	0	0
Aphthona venustula	0	9	0	0
Apteropeda orbiculata	0	13	0	1
Apteropeda ovulum	0	7	0	4
Argopus ahrensii	0	0	0	1
Arima marginata	0	5	0	0
Arrhenocoela lineata	0	6	0	0
Batophila aerata	0	16	0	2
Batophila rubi	0	11	0	1
Bromius obscurus	0	14	0	0
Calomicrus circumfusus	0	160	0	1
Calomicrus fallax	0	7	0	0
Calomicrus foveolatus	0	3	0	1
Calomicrus pinicola	0	4	0	1
Calomicrus sp1	0	0	0	1
Calomicrus suturalis	0	64	0	0
Cassida algirica	0	0	0	2
Cassida alpina	0	4	0	1
Cassida azurea	0	2	0	0
Cassida canaliculata	0	4	0	0
Cassida denticollis	0	11	0	1
Cassida ferruginea	0	0	0	1
Cassida flaveola	0	4	0	1
Cassida sp2	0	0	0	1
Cassida inopinata	0	5	0	1
Cassida inquinata	0	2	0	0
Cassida murraea	0	2	0	0
Cassida nebulosa	0	6	0	1
Cassida nobilis	0	2	0	1
Cassida sp3	0	0	0	1
Cassida rubiginosa	0	29	0	3
Cassida sanguinolenta	0	6	0	0
Cassida sanguinosa	0	7	0	2
Cassida sp1	0	0	0	1
Cassida stigmatica	0	5	0	0
Cassida subreticulata	0	9	0	0
Cassida vibex	0	20	0	1
Cassida viridis	0	19	0	0
Chaetocnema aerosa	0	4	0	0
Chaetocnema arida	0	7	0	0
Chaetocnema aridula	0	4	0	0
Chaetocnema concinna	0	4	0	0
Chaetocnema conducta	0	3	0	0
Chaetocnema confusa	0	3	0	0
Chaetocnema depressa	0	21	0	0
Chaetocnema hortensis	0	18	0	2
Chaetocnema mannerheimii	0	10	0	0
Chaetocnema obesa	0	5	0	1
Chaetocnema paganettii	0	3	0	0
Chaetocnema pelagica	0	59	0	1
Chaetocnema picipes	0	13	0	0
Chaetocnema sahlbergii	0	5	0	0
Chaetocnema scheffleri	0	0	0	1
Chaetocnema semicoerulea	0	3	0	0
Chaetocnema subcoerulea	0	2	0	0
Chaetocnema tibialis	0	8	0	0
Chilotomina oberthuri	0	0	0	2
Chrysochus asclepiadaeus	0	2	0	0
Chrysolina americana	0	83	0	0
Chrysolina bankii	0	41	0	0
Chrysolina coerulans	0	7	0	0
Chrysolina diluta	0	0	0	1
Chrysolina fastuosa	0	19	0	0
Chrysolina fuliginosa	0	5	0	0
Chrysolina geminata	0	5	0	0
Chrysolina graminis	0	5	0	2
Chrysolina grossa	0	7	0	0
Chrysolina haemoptera	0	16	0	0
Chrysolina herbacea	0	18	0	0
Chrysolina hyperici	0	33	0	0
Chrysolina latecincta	0	11	0	0
Chrysolina lepida	0	20	0	0
Chrysolina lucida	0	0	0	1
Chrysolina marginata	0	6	0	1
Chrysolina oricalcia	0	2	0	0
Chrysolina peregrina	0	2	0	0
Chrysolina polita	0	23	0	1
Chrysolina quadrigemina	0	26	0	0
Chrysolina rossia	0	0	0	1
Chrysolina rufoaenea	0	9	0	1
Chrysolina sanguinolenta	0	8	0	0
Chrysolina staphylaea	0	4	0	0
Chrysolina varians	0	15	0	2
Chrysolina vernalis	0	0	1	0
Chrysolina viridana	0	5	0	0
Chrysomela collaris	0	3	0	0
Chrysomela cuprea	0	2	0	0
Chrysomela lapponica	0	0	0	1
Chrysomela populi	0	18	0	0
Chrysomela saliceti	0	6	0	0
Chrysomela tremulae	0	10	0	0
Chrysomela vigintipunctata	0	18	0	0
Clytra atraphaxidis	0	0	0	2
Clytra espanoli	0	12	0	0
Clytra quadripunctata	0	16	0	2
Clytra valeriana	0	0	0	1
Colaspidea globosa	0	75	0	1
Colaspidea sp1	0	0	0	1
Colaspidema barbarum	0	36	0	0
Coptocephala rubicunda	0	8	0	0
Coptocephala scopolina	0	2	0	1
Coptocephala sp2	0	0	0	1
Crepidodera aurata	0	74	0	1
Crepidodera aurea	0	16	0	0
Crepidodera aureola	0	98	0	2
Crepidodera fulvicornis	0	33	0	0
Crepidodera lamina	0	2	0	0
Crepidodera nitidula	0	3	0	0
Crepidodera plutus	0	4	0	1
Crioceris asparagi	0	13	0	2
Crioceris duodecimpunctata	0	6	0	2
Crioceris paracenthesis	0	5	0	0
Cryptocephalus androgyne	0	12	1	0
Cryptocephalus aquitanus	0	3	0	0
Cryptocephalus aureolus	0	4	0	3
Cryptocephalus bameuli	0	21	0	3
Cryptocephalus barii	0	0	0	2
Cryptocephalus biguttatus	0	4	0	0
Cryptocephalus bilineatus	0	10	0	1
Cryptocephalus bimaculatus	0	9	0	0
Cryptocephalus bipunctatus	0	57	0	0
Cryptocephalus blanduloides	0	0	0	1
Cryptocephalus cantabricus	0	30	0	1
Cryptocephalus celtibericus	0	53	0	1
Cryptocephalus cicatricosus	0	0	0	1
Cryptocephalus connexus	0	3	0	0
Cryptocephalus convergens	0	0	0	1
Cryptocephalus coryli	0	4	0	1
Cryptocephalus crassus	0	0	0	1
Cryptocephalus cristula	0	6	0	0
Cryptocephalus cyanipes	0	4	0	0
Cryptocephalus cynarae	0	0	0	2
Cryptocephalus czwalinae	0	5	0	0
Cryptocephalus distinguendus	0	2	0	0
Cryptocephalus dumonti	0	0	0	2
Cryptocephalus duplicatus	2	0	0	0
Cryptocephalus elegantulus	0	4	0	0
Cryptocephalus eridani	0	0	1	3
Cryptocephalus flavipes	0	21	0	1
Cryptocephalus fulvus	0	19	0	0
Cryptocephalus globicollis	0	0	0	1
Cryptocephalus hennigi	0	3	1	0
Cryptocephalus hypochaeridis	0	2	0	0
Cryptocephalus imperialis	0	0	0	2
Cryptocephalus infirmior	0	4	0	0
Cryptocephalus informis	0	2	0	0
Cryptocephalus janthinus	0	3	0	0
Cryptocephalus labiatus	0	24	0	1
Cryptocephalus leonhardi	0	8	0	0
Cryptocephalus lineellus	0	4	0	0
Cryptocephalus lividimanus	0	0	0	1
Cryptocephalus loreyi	0	3	0	0
Cryptocephalus lusitanicus	0	11	0	0
Cryptocephalus marginatus	0	4	0	1
Cryptocephalus marginellus	0	9	0	0
Cryptocephalus mariae	0	0	0	1
Cryptocephalus molossus	0	0	0	1
Cryptocephalus moraei	0	41	0	0
Cryptocephalus mystacatus	0	23	0	0
Cryptocephalus newsp	0	3	0	0
Cryptocephalus nitidulus	0	0	0	1
Cryptocephalus nitidus	0	22	0	0
Cryptocephalus numidicus	0	2	0	0
Cryptocephalus obliteratifer	0	6	0	0
Cryptocephalus ocellatus	0	6	0	0
Cryptocephalus octoguttatus	0	110	0	1
Cryptocephalus octopunctatus	0	2	0	1
Cryptocephalus pallidocintus	0	4	0	0
Cryptocephalus parvulus	0	4	0	0
Cryptocephalus pini	0	6	0	1
Cryptocephalus pominorum	0	21	0	0
Cryptocephalus populi	0	4	0	0
Cryptocephalus primarius	0	7	0	1
Cryptocephalus pulchellus	0	2	0	1
Cryptocephalus punctiger	0	2	0	0
Cryptocephalus pusillus	0	17	0	0
Cryptocephalus pygmaeus	0	17	0	0
Cryptocephalus quadripunctatus	0	7	0	2
Cryptocephalus quadripustulatus	0	5	0	0
Cryptocephalus ragusanus	0	0	0	1
Cryptocephalus ramburii	0	0	0	1
Cryptocephalus renatae	0	7	0	2
Cryptocephalus rufipes	0	46	0	0
Cryptocephalus rugicollis	0	79	0	0
Cryptocephalus samniticus	0	0	1	0
Cryptocephalus saucius	0	22	0	0
Cryptocephalus scapularis	0	5	0	0
Cryptocephalus schaefferi	0	4	0	0
Cryptocephalus sericeus	0	0	0	2
Cryptocephalus sexpunctatus	0	7	0	0
Cryptocephalus sexpustulatus	0	2	0	0
Cryptocephalus signatifrons	0	6	0	0
Cryptocephalus solivagus	0	0	0	1
Cryptocephalus strigosus	0	9	0	0
Cryptocephalus tetraspilus	0	4	0	1
Cryptocephalus tibialis	0	54	0	0
Cryptocephalus transcaucasicus	0	4	0	2
Cryptocephalus transiens	0	0	1	0
Cryptocephalus trimaculatus	0	5	0	0
Cryptocephalus turcicus	0	6	0	1
Cryptocephalus variegatus	0	0	0	1
Cryptocephalus violaceus	5	7	0	1
Cryptocephalus vittatus	0	11	0	4
Cryptocephalus zambanellus	0	5	0	0
Cryptocephalus zoiai	0	3	0	0
Derocrepis rufipes	0	11	0	0
Derocrepis sodalis	0	4	0	1
Diabrotica virgifera	0	4	0	0
Dibolia depressiuscula	0	5	0	0
Dibolia femoralis	0	2	0	0
Dibolia occultans	0	26	0	0
Dibolia rugulosa	0	3	0	2
Dibolia schillingi	0	0	0	1
Dibolia timida	0	2	0	1
Dicladispa testacea	0	4	0	1
Donacia antiqua	0	0	0	1
Donacia aquatica	0	0	0	1
Donacia brevitarsis	0	2	0	0
Donacia cinerea	0	0	0	1
Donacia impressa	0	0	0	2
Donacia marginata	0	0	0	1
Donacia obscura	0	7	0	0
Donacia semicuprea	0	5	0	0
Donacia thalassina	0	6	0	1
Donacia tomentosa	0	7	0	0
Donacia vulgaris	0	3	0	0
Entomoscelis adonidis	0	4	0	2
Entomoscelis rumicis	0	2	0	0
Epitrix atropae	0	8	0	0
Epitrix pubescens	0	5	0	0
Exosoma lusitanicum	0	116	0	8
Exosoma thoracicum	0	4	0	0
Galeruca dahli	0	0	0	1
Galeruca haagi	0	4	0	0
Galeruca interrupta	0	16	0	0
Galeruca laticollis	0	4	0	0
Galeruca luctuosa	0	17	0	0
Galeruca macchoi	0	3	0	0
Galeruca pomonae	0	9	0	0
Galeruca tanaceti	0	17	0	0
Galerucella calmariensis	2	1	0	0
Galerucella lineola	0	12	0	0
Galerucella nymphaeae	0	21	0	0
Galerucella pusilla	1	10	1	0
Galerucella tenella	0	17	0	0
Gastrophysa janthina	0	59	0	0
Gastrophysa polygoni	0	15	0	0
Gastrophysa viridula	0	18	0	0
Gonioctena aegrota	0	59	0	0
Gonioctena decemnotata	0	4	0	1
Gonioctena flavicornis	0	5	0	0
Gonioctena intermedia	0	5	0	0
Gonioctena interposita	0	2	0	0
Gonioctena leprieuri	0	77	0	0
Gonioctena linnaeana	0	11	0	0
Gonioctena nivosa	0	13	0	0
Gonioctena olivacea	0	236	0	2
Gonioctena pallida	0	0	0	1
Gonioctena quinquepunctata	0	11	0	0
Gonioctena viminalis	0	7	0	0
Hermaeophaga cicatrix	0	9	0	0
Hermaeophaga mercurialis	0	6	0	0
Hippuriphila modeeri	0	7	0	0
Hispa atra	0	40	0	1
Hydrothassa fairmairei	0	10	0	0
Hydrothassa glabra	0	12	0	0
Hydrothassa hannoveriana	0	13	0	0
Hydrothassa marginella	0	6	1	0
Hypocassida cornea	0	0	0	2
Hypocassida meridionalis	0	0	0	1
Hypocassida subferruginea	0	8	0	2
Labidostomis asiatica	0	2	0	0
Labidostomis centromaculata	0	0	0	1
Labidostomis ghilianii	0	0	0	1
Labidostomis humeralis	0	5	0	0
Labidostomis longimana	0	11	0	1
Labidostomis lucida	0	26	0	0
Labidostomis lusitanica	0	31	0	2
Labidostomis metallica	0	2	0	0
Labidostomis sp1	0	0	0	1
Labidostomis sp2	0	2	0	0
Labidostomis taxicornis	0	6	0	1
Labidostomis tridentata	0	6	0	0
Lachnaia cylindrica	0	2	0	1
Lachnaia gallaeca	1	26	0	0
Lachnaia hirta	0	114	0	0
Lachnaia italica	0	2	2	0
Lachnaia paradoxa	0	3	0	0
Lachnaia pubescens	0	69	0	0
Lachnaia sexpunctata	0	4	0	0
Lachnaia tristigma	1	43	2	2
Lema cyanella	0	2	0	1
Leptinotarsa decemlineata	0	7	0	1
Leptomona erythrocephala	0	21	0	0
Lilioceris lilii	0	10	0	0
Lilioceris merdigera	0	8	0	3
Lilioceris tibialis	0	3	0	0
Lochmaea caprea	0	14	1	0
Lochmaea crataegi	0	8	0	0
Lochmaea scutellata	0	16	0	0
Lochmaea suturalis	0	23	2	0
Longitarsus aeneicollis	0	3	0	0
Longitarsus aeneus	0	41	0	0
Longitarsus anchusae	0	10	0	0
Longitarsus apicalis	0	0	1	0
Longitarsus atricillus	0	64	0	0
Longitarsus ballotae	0	10	0	0
Longitarsus bedeli	0	0	2	0
Longitarsus brisouti	0	2	0	1
Longitarsus brunneus	0	6	0	0
Longitarsus candidulus	0	7	0	0
Longitarsus celticus	0	2	0	0
Longitarsus cerinthes	0	109	0	0
Longitarsus curtus	0	0	0	1
Longitarsus dorsalis	0	94	0	0
Longitarsus echii	0	4	0	0
Longitarsus exsoletus	0	75	0	0
Longitarsus ferruginipennis	0	2	0	0
Longitarsus fulgens	0	0	0	1
Longitarsus holsaticus	0	2	0	0
Longitarsus ibericus	0	0	0	1
Longitarsus lewisii	0	2	0	0
Longitarsus longiseta	0	3	0	0
Longitarsus luridus	0	46	0	0
Longitarsus lycopi	0	7	0	1
Longitarsus melanocephalus	3	19	0	0
Longitarsus membranaceus	0	28	0	0
Longitarsus minusculus	0	7	0	1
Longitarsus nasturtii	0	3	0	0
Longitarsus nigerrimus	0	7	0	0
Longitarsus nigrocillus	0	0	0	2
Longitarsus nigrofasciatus	0	17	0	0
Longitarsus obliteratus	0	6	0	0
Longitarsus ochroleucus	0	23	0	0
Longitarsus ordinatus	0	164	0	0
Longitarsus parvulus	0	25	0	0
Longitarsus pinguis	0	0	0	1
Longitarsus pratensis	0	4	0	1
Longitarsus quadriguttatus	0	3	0	0
Longitarsus refugiensis	0	2	0	2
Longitarsus reichei	0	0	1	0
Longitarsus rubellus	0	0	0	1
Longitarsus rubiginosus	0	6	0	0
Longitarsus rutilus	0	19	0	0
Longitarsus salviae	0	0	0	2
Longitarsus scutellaris	0	3	0	0
Longitarsus strigicollis	0	5	0	0
Longitarsus succineus	0	7	0	0
Longitarsus tabidus	0	13	0	0
Longitarsus vilis	0	0	0	1
Luperomorpha xanthodera	0	0	0	1
Luperus flavipennis	0	28	0	0
Luperus flavipes	0	7	0	1
Luperus leonardii	0	6	0	0
Luperus longicornis	0	11	0	1
Luperus luperus	0	7	0	1
Luperus nigripes	0	0	0	1
Luperus sp1	0	0	0	1
Luperus sulphuripes	0	54	0	0
Luperus viridipennis	0	7	0	1
Luperus xanthopoda	0	2	0	0
Lythraria salicariae	0	16	0	0
Macrocoma sp1	0	3	0	0
Macrolenes dentipes	0	7	0	0
Macroplea appendiculata	0	2	0	0
Macroplea mutica	0	0	0	1
Mantura chrysanthemi	0	62	0	0
Mantura horioni	0	0	0	1
Mantura mathewsi	0	2	0	0
Mantura obtusata	0	4	0	0
Minota obesa	0	0	0	1
Neocrepidodera brevicollis	0	16	0	0
Neocrepidodera cyanescens	0	0	0	1
Neocrepidodera cyanipennis	0	3	0	0
Neocrepidodera femorata	0	6	0	2
Neocrepidodera ferruginea	0	34	0	0
Neocrepidodera impressa	0	2	0	1
Neocrepidodera melanostoma	0	13	0	1
Neocrepidodera motschulskii	0	0	0	1
Neocrepidodera nigritula	0	3	0	1
Neocrepidodera peirolerii	0	7	0	1
Neocrepidodera transversa	0	21	0	0
Neophaedon pseudopyritosus	0	5	0	0
Neophaedon pyritosus	0	0	0	1
Nymphius lydius	0	3	0	0
Nymphius sp1	0	2	0	0
Oedionychus cinctus	0	19	0	1
Oedionychus limbatus	0	4	0	0
Oreina alpestris	0	3	0	1
Oreina bidentata	0	8	0	0
Oreina bifrons	0	0	0	2
Oreina cacaliae	0	8	0	0
Oreina frigida	0	3	0	0
Oreina speciosa	0	16	0	2
Oreina speciosissima	0	3	0	0
Oreina virgulata	0	4	0	0
Orestia punctipennis	0	12	0	0
Orsodacne cerasi	0	6	0	0
Orsodacne humeralis	0	14	0	0
Orsodacne variabilis	0	2	0	1
Oulema duftschmidi	0	8	0	0
Oulema erichsonii	0	0	1	0
Oulema gallaeciana	0	22	0	0
Oulema hoffmannseggii	0	0	0	2
Oulema melanopus	0	22	0	0
Pachnephorus cylindricus	0	2	0	0
Pachnephorus laevicollis	0	0	0	1
Pachybrachis azureus	0	61	0	2
Pachybrachis exclusus	0	5	0	0
Pachybrachis fimbriolatus	0	0	0	1
Pachybrachis hieroglyphicus	0	9	0	1
Pachybrachis hippophaes	0	4	0	1
Pachybrachis holerorum	0	6	0	0
Pachybrachis karamani	0	2	0	0
Pachybrachis picus	0	6	0	0
Pachybrachis regius	0	18	1	0
Pachybrachis sinuatus	0	0	0	1
Pachybrachis suffrianii	0	3	0	0
Pachybrachis terminalis	0	9	0	0
Phaedon armoraciae	0	3	0	0
Phaedon cochleariae	0	12	0	0
Phaedon laevigatus	0	6	0	0
Phaedon tumidulus	0	18	0	0
Phratora atrovirens	0	0	0	1
Phratora laticollis	0	7	0	0
Phratora polaris	1	5	1	1
Phratora tibialis	4	0	0	0
Phratora vitellinae	0	19	0	1
Phratora vulgatissima	0	13	0	0
Phyllobrotica quadrimaculata	0	8	0	1
Phyllotreta armoraciae	0	11	0	0
Phyllotreta astrachanica	0	6	0	0
Phyllotreta atra	0	8	0	0
Phyllotreta consobrina	0	4	0	0
Phyllotreta cruciferae	0	9	1	0
Phyllotreta exclamationis	0	3	0	0
Phyllotreta foudrasi	0	0	0	1
Phyllotreta hemipoda	0	0	0	1
Phyllotreta nemorum	0	2	0	0
Phyllotreta nigripes	0	16	0	0
Phyllotreta nodicornis	0	12	0	1
Phyllotreta ochripes	0	9	0	0
Phyllotreta parallela	0	3	0	1
Phyllotreta procera	0	8	0	1
Phyllotreta striolata	0	11	0	0
Phyllotreta tetrastigma	0	9	0	0
Phyllotreta undulata	0	22	0	0
Phyllotreta variipennis	0	7	0	0
Phyllotreta vittula	0	16	0	0
Plagiodera versicolora	0	61	0	0
Plagiosterna aenea	0	31	0	0
Plateumaris braccata	0	0	0	1
Plateumaris consimilis	0	7	0	0
Plateumaris discolor	1	4	2	0
Plateumaris rustica	0	3	0	0
Plateumaris sericea	0	27	3	1
Plateumaris weisei	0	2	0	0
Podagrica fuscicornis	0	28	0	0
Podagrica fuscipes	0	38	0	0
Podagrica malvae	0	2	0	1
Prasocuris junci	0	4	0	0
Prasocuris phellandrii	0	9	0	0
Psylliodes affinis	0	20	0	0
Psylliodes attenuata	0	0	0	1
Psylliodes brisouti	1	2	1	0
Psylliodes chalcomera	0	12	0	0
Psylliodes chrysocephala	0	51	0	0
Psylliodes circumdata	0	11	0	0
Psylliodes crambicola	0	6	0	0
Psylliodes cuprea	0	73	1	0
Psylliodes cupreata	0	4	0	0
Psylliodes dulcamarae	0	11	0	0
Psylliodes fusiformis	0	44	0	0
Psylliodes gibbosa	0	4	0	0
Psylliodes gougeleti	0	45	0	0
Psylliodes heydeni	0	4	0	1
Psylliodes hispana	0	0	0	1
Psylliodes hyoscyami	0	0	0	1
Psylliodes sp5	0	0	0	1
Psylliodes instabilis	1	10	0	1
Psylliodes isatidis	0	15	1	0
Psylliodes laevicollis	0	3	0	0
Psylliodes marcida	0	2	0	0
Psylliodes milleri	0	0	1	0
Psylliodes napi	0	20	0	0
Psylliodes obscuroaenea	0	5	0	0
Psylliodes picina	0	7	0	0
Psylliodes pyritosa	0	2	0	1
Psylliodes sp3	0	3	0	1
Psylliodes sp4	0	0	0	1
Psylliodes thlaspis	0	14	0	0
Psylliodes toelgi	0	2	0	2
Pyrrhalta viburni	0	7	0	0
Sermylassa halensis	0	2	0	1
Smaragdina affinis	0	19	0	1
Smaragdina aurita	0	8	0	0
Smaragdina concolor	0	115	0	3
Smaragdina flavicollis	0	6	0	4
Smaragdina limbata	0	2	0	2
Smaragdina reyi	0	24	0	4
Smaragdina rufimana	0	28	0	0
Smaragdina salicina	0	13	0	1
Smaragdina sp1	0	0	0	1
Sphaeroderma rubidum	0	29	0	0
Sphaeroderma testaceum	0	5	0	0
Stylosomus ilicicola	0	71	0	0
Stylosomus minutissimus	0	19	0	0
Stylosomus rugithorax	0	13	0	0
Syneta betulae	0	3	0	0
Timarcha coarcticollis	0	0	0	2
Timarcha goettingensis	0	0	0	2
Timarcha nicaeensis	0	0	0	1
Timarcha tenebricosa	0	8	0	1
Tituboea biguttata	0	2	0	1
Xanthogaleruca luteola	0	3	0	0
Zeugophora flavicollis	0	7	0	0
Note. Cathegories names reported are derived from Close Best Match analysis.

## Sheet: Suppl. Tab3
Table S3. COI sequences of DS1 dataset.
Label	Sequence
Cassida_viridis_001MS0000001	aacattatattttatttttggattctgatcaggaataattggaacatcactaaggattttaattcgggctgaattaggaaatcctggtaacttgattggtaacgaccaaatttataattcaattgtaacagctcatgcatttattataatcttttttatagtaataccaattataattggaggttttggtaactgactagttcctttaatattaggagcacctgatatagctttccctcgattaaacaatataagattttgattattaccaccatcattaatattcctaattataagaagaattattgaaagaggagcaggaacagggtgaacagtttatccaccactttcatctaacattgcccacagaggagcttcagtagacatagcaatttttag…
Smaragdina_salicina_002MS0000002	tactttatatttcatttttggagcttgatcaggtatagtaggaacatctctcagattactaattcgaatcgaactcggcaacccaggaactctaattggaaatgatcaaatctataataccatcgtaaccgcccatgcatttattataattttcttcatagttataccaatcataattggaggcttcggaaactgattagtgccgctaatactaggtgcccctgatatagcctttcctcgaataaataacataagattttgattactacccccttcccttactcttcttctaataagaagaattgtagaaaatggcgcagggacaggatgaactgtttatccacccctttctgctaatttagcccataggggggcttctgtagatttagcaattttcag…
Cryptocephalus_aureolus_003MS0000003	caccttatacttcctattcggtgcttgggctggcatagtaggaacctcattaagattgctgattcgagtagaattaggcaaccctgggtcacttattggcaatgaccaaatttataatactatcgttacagcacatgcatttatcataattttttttatagtaatgccaattataattggcggatttggtaactgattggtacccttaatacttggagcccctgatatagcatttccccggataaataatataagattttggcttctacccccctcattgacccttcttctcataagaagaattgtggaaaatggcgcaggtactggatgaaccgtttatcctccattatcatcaacaattgcccatacaggctcctccgttgatttagcaatttttag…
Cryptocephalus_nitidus_005MS0000005	taccctatactttttatttggggcatgagccggaatagtaggaacctcgttaagattactaatccgggttgaactaggaaatcctggatcactaattggaaatgatcaaatctataataccattgtaactgcccacgcttttattataattttctttatagttatacccattataatcggagggttcggtaactgattagtacccttaatgcttggagcacctgatatagctttcccccgaataaataacataagattttgacttcttcccccatcattaacccttcttttaataagaagaattgtagaaaacggtgtgggtacaggatgaactgtttatcctcctttatcaacaacgattgctcatgcaggatcttcagttgatttagccattttcag…
Orsodacne_cerasi_006MS0000006	aactttatatttcattttcggtgcatgggcaggaatagtcggaacttctttaagtttattaattcggtcagaattaggtaaccccggatcattaattggagatgaccaaatttataatgtaattgttacagcacatgcttttgtaataattttttttatagtaataccaattataatcggaggattcggaaattgactagtgccattaatattgggtgccccagatatagcatttcctcgaataaataacataagattttgacttcttccaccaagtttaagattgttgttaataagaaggattgtagaaaatggggctggaacaggatggacagtttacccacctctatcttctaatattgctcatggaggatcttctgttgatttagctatttttag…
Neocrepidodera_ferruginea_007MS0000007	aacattatacttcatttttggaatatgatccggtataattggtacttcattaagacttctaattcgaactgaattaggctccccaggttctttaattggaaatgaccaaatttataatgttattgttactgctcatgcatttatcataattttttttatagttatacccatcataattggtggttttggaaactgattagtccccttaataattggtgcaccagatatagctttccctcgaatgaataatataagattttggctcctccccccatctctatttcttcttttaataagaagtatagtagagagaggagctggaacaggatgaacagtttaccctcccctatcatcaaatcttgcacatagaggatcttctgttgatctagctatttttag…
Cryptocephalus_moraei_008MS0000008	tactctgtattttctatttggagtatgatcaggaatagtgggaacatcactaagaatattaatccgtattgaactaggaaaccctggatcattaattggaaatgatcaaatttataatacaattgtaactgcccatgcattcattataattttttttatagtaatacccattataattggaggattcggaaattgattaattccactaatactaggagccccggatatagccttcccccgaataaataatataagattttgactactcccaccctctttaactcttctattaataagaagaattgtagaaaatggggtaggtactggatgaacagtgtatcccccactctcaactacaattgcccacgcaggatcatcagttgatctagcaatttttag…
Cassida_vibex_009MS0000009	aacattatactttatttttggattttgatcaggaataattggtacatctcttagaattttaattcgtgcagaattaggaaatcccggaaatttaattgggaatgatcaaatttataactctgttgtcacagctcacgcatttattataattttcttcatggttataccagtaataattgggggatttggtaattgattagtaccccttatattaggagcccctgatatagctttcccacgattaaataatataagattttgacttctaccaccttcaattacatttttaattataagaagaattattgaaagaggggcaggtactggttgaactgtttacccccctctttcatccaatattgcacatagaggagcatctgttgatatagctattttcag…
Cassida_viridis_010MS0000010	aacattatattttatttttggattctgatcaggaataattggaacatcactaaggattttaattcgggctgaattaggaaatcctggtaacttgattggtaacgaccaaatttataattcaattgtaacagctcatgcatttattataatcttttttatagtaataccaattataattggaggttttggtaactgactagttcctttaatattaggagcacctgatatagctttccctcgattaaacaatataagattttgattattaccaccatcattaatattcctaattataagaagaattattgaaagaggagcaggaacagggtgaacagtttatccaccactttcatctaacattgcccacagaggagcttcagtagacatagcaatttttag…
Cassida_denticollis_011MS0000011	aacattatacttcatttttggattttggtcaggaatagtaggaacatctttaagaattctaattcgtgcagaattaggtaatccaggaactctaattggaaatgatcaaatttataattcaattgttacagcccatgccttcatcataattttcttcatagttatacctatcataatcggaggttttggaaattggttggtaccattaatactaggagcacctgatatagcattcccacgattaaacaatataagattctggttacttcccccctcaatcacctttttaatcataagaagaattatcgaaagaggagcaggaactgggtggacagtttacccacctctttcatcaaatattgctcatagaggagcgtccgtagatatagcaatctttag…
Cryptocephalus_hennigi_012MS0000012	gaccttatattttctatttggggcatgagcaggaatggtaggcacatctttaagattactaatccgtgttgaattaggaaatcctggatcattaatcggaaatgaccaaatttataataccattgttactgctcacgcctttattataattttctttatagttatacctattataattggaggattcggcaattgactagtaccattaatactcggagcccctgatatagctttcccccgaataaataatataagattttgacttctccccccatcattaacccttcttttaataagtagaattgtagaaaatggtgcaggaacaggatgaactgtatatccccctctatcaacaacaattgctcacacaggatcctcagttgatttagctatttttag…
Cryptocephalus_zambanellus_013MS0000013	caccttatacttcctatttggtgcttgggctggcatagtaggaacttcattaagattactgattcgagtagaattaggcaatcctggatcacttattggcaatgaccaaatttataatactatcgttacagcacatgcatttgtcataattttttttatagtaataccaattataattggcgggtttggtaactgattagtacccttaatacttggagcccctgatatagcatttccccgaataaacaatataagattttggcttctacccccctcactgacccttctgctcataagaaggattgtggaaaatggtgcaggtacgggatgaaccgtttaccctcccctatcatcaacaattgcccatacaggctcctccgttgatttagcaatttttag…
Smaragdina_flavicollis_014MS0000014	tactttatatttcatttttggagcatgatcaggcatagtaggaacatctctcagattattaattcgagtagaactcggcaacccaggaaccctaattggaaatgatcaaatttataatactattgtaactgcccatgcattcattataattttcttcatagtaataccagtcataattggggggttcgggaactggctagttccactaatattaggtgctcccgatatggccttcccccgaataaataatataagattttggttgctacctccctctcttacactcctcttaataagaagatttgtagaaaatggagcaggaacaggatgaactgtatatcctcccctatctgcaaatctagctcatagaggggcctccgtagatttagcaattttcag…
Cryptocephalus_elegantulus_016MS0000016	cacactatatttcatttttggagcatgagcaggaatagtgggaacatccttaagaatacttattcgcattgaactcggcactcctggatcattaattggaaacgaccaaatctataacactatcgtaacagctcatgccttcattataattttcttcatagttatacccatcataattggaggattcggaaactgactagttcctttaatactaggagctccagatatagcatttccacgaataaataatataagattttgattattgcccccttcactaactcttctactgataagaagaattgtagaaaacggagcagggactggatgaacagtttatccccctctttcagctactattgcccacacaggatcttcagttgatttggctattttcag…
Cryptocephalus_moraei_017MS0000017	tactctgtattttctatttggagtatgatcaggaatagtaggaacatcactaagaatattaatccgtattgaactaggaaaccccggatcattaattggaaatgatcaaatttataatacaattgtaaccgcccatgcattcattataattttttttatagtgatacccattataattgggggattcggaaattgattaattccattaatactaggagccccggatatagccttcccccgaataaataatataagattttgactactcccaccctctttaactcttctattaataagaagaattgtagaaaatggggcaggtactggatgaacagtgtatcccccactctcaactacgattgcccatgcaggatcatcagttgatctagcaatttttag…
Cassida_rubiginosa_019MS0000019	aacattatatttcatttttggattctgatcaggaatagtaggaacatctttaagaattttaattcgagcagaattaggaaaccccggaacattgatcgggaatgaccaaatttataattcaattgttacagcccatgccttcatcataattttttttatagttataccaatcataatcggaggtttcgggaattgactagtacccctaatactgggggcaccagacatagcattcccacgattaaacaacataagattttgacttctaccaccttcaattacatttttaattataaggagagttattgaaagaggggcaggaacaggttgaacagtatatccaccgttatcttctaatattgctcacagaggagcctctgtggacatagcaatttttag…
Cryptocephalus_biguttatus_020MS0000020	caccctatattttctttttggggcatgagcaggaataattggaacatcattaagtttactaattcgagttgaattaggaaatccaggttcactaattggcaatgatcaaatctataacacaattgtaacagctcacgctttcatcataatttttttcatagtaataccaattatgattggaggattcggtaattgattagtccccttgatactaggagctcctgatatagcttttccccgaataaataacataagattctggctccttcccccctcattaatgcttcttctaataagaagaattgtagaaaatggagcaggaactggctgaacagtgtatccccccctttcagcaactattgctcatacagggccatctgtagatcttgcaatttttag…
Cryptocephalus_labiatus_021MS0000021	tactttatattttctttttggagcctgagcaggaataattggaacatctttaagtttgttaattcgaattgaattaggaaaccccggctcactaattgggaatgaccaaatttataacaccattgtcacagctcacgcctttattataattttttttatggttataccaattataattggaggcttcgggaactgactagttccattaatgttaggagcccctgatatagccttcccacgaataaataatataagattttgacttcttcccccctcactaacccttttactaataagaagaattgtggaaaacggggcaggaactggatgaacagtttatccccccctttcaaccactattgctcatgcaggagcatcagttgatttggcaatttttag…
Cassida_inopinata_022MS0000022	aacattatattttatttttggattctgatcagggatagttggtacatcattaagaattttaattcgtgcagaattaggaaatcctggaaacttaattggaaatgatcaaatttataactccatcgttacagcccacgcattcattataattttctttatagttataccagtaataattgggggatttggaaattgattagtaccccttatactaggagcccctgatatagcctttccacgattaaataatataagattttgacttctcccaccttcaattacatttttaattataagaagaattattgaaagaggagcaggaacagggtgaactgtttaccccccactttccgctaatattgcccatagaggagcatctgttgatatagcaatcttcag…
Cryptocephalus_labiatus_023MS0000023	tactttatattttctttttggagcctgagcaggaataattggaacatctttaagtttgttaattcgaattgaattaggaaaccccggctcactaattgggaatgaccaaatttataacaccattgtcacagctcacgcctttattataattttttttatggttataccaattataattggaggcttcgggaactgactagttccattaatgttaggagcccctgatatagccttcccacgaataaataatataagattttgacttcttcccccctcactaacccttttactaataagaagaattgtggaaaacggggcaggaactggatgaacagtttatccccccctttcaaccactattgctcatgcaggagcatcagttgatttggcaatttttag…
Cryptocephalus_janthinus_024MS0000024	aaccctatattttctatttggagcctgagccggaatagtgggaacatccctaagattattaatccgagtagagttaggaaaccccggttccctaattggaaatgaccagatctacaatactatcgttacagcccacgcattcattataattttctttatagtaatgccaattctaattggaggctttggtaattgactagttcccctaatactaggtgcccctgatatagcatttccccgtataaataatatgagattttgactactccccccctcacttattctactcctaataaggagaattgtagaaaatggtgcaggaaccggatgaaccgtttatccacctctatcctcttccattgctcacactggagcatcagtagatctcgcaattttcag…
Stylosomus_minutissimus_025MS0000025	caccttatactttatctttggtgcatgatctggaatagtagggacatcccttagcctacttattcgagtagaactaggaagacctggctctctcattggaaatgaccaaatttacaacactattgttactgcccatgctttcattataattttctttatagttataccaattataatcggaggattcggaaactggctagtcccccttatactaggagcccctgatatggctttcccacgaataaataatataagattctggctattacccccgtcccttctactcctcttaataagaagaattgtagaaaatggggctgggacaggctgaactgtttatccacccctctcagccaatatcgcccatggaggaccttcagtagatttagcaatttttag…
Cryptocephalus_bimaculatus_026MS0000026	tactctgtacttcatatttggtgcatgagcaggaatagttggaacatcgctaagtttattaattcgaattgaattaggaaacccaggatcattaattggtaacgatcaaatttataacacaattgttacagctcacgcttttgtcataattttctttatagttataccaattataattggaggatttggaaattgattacttcccttaatgcttggtgctcctgatatagcctttccacgaataaataatataagattttggttgcttcccccttccctaactcttcttttaatgagaagaattgtagaaaatggggcaggaacaggatgaacagtttatccccctctttcagcaacaatcgctcatacgggcccatcagttgatctagctatttttag…
Hispa_atra_027MS0000027	aactttatattttatttttggattttggtcaggaatagcaggaacttctttaagaattttaattcgaacagagttaggtaacccaggaactattattggaaatgaccaaatctataatgttattgtaactgctcatgcatttattataatttttttcatagttatacctattataattggagggtttgggaactgattagttcctttaataattggagcaccagatatagcattccctcgacttaataatataagattctgacttctacctccatctattttcctattaattataagaagaataattgaaagaggggcaggaacaggatgaacagtttacccacctttatcttcaaatattgctcatagaggtgcttcagttgatcttgcaatttttag…
Macrolenes_dentipes_028MS0000028	cactctgtatttcattttcggagcttgatcaggaatagtagggacatcccttagtcttttaattcgcgtagaattgggcaacccaggcacattaattggaaatgaccagatttataacactattgtaacggcccacgcatttattataattttctttatagttatacctattataattggaggtttcggtaactgactagttccactaatacttggagccccagatatggccttcccacgaataaataatataagattttgacttttacccccgtctttaacccttttacttatgaggagaatcgtagaaaatggtgcaggaactggctgaacagtgtaccccccgctgtccgctaatattgctcatagaggttcttctgtagacttggccatcttcag…
Pachybrachis_hieroglyphicus_029MS0000029	caccctatatttcattttcggggcctgatccggcatagtcggaacctcactaagcttactaattcgtgtagagttaggtaatccaggttcactcatcggaaatgatcaaatttataacactatcgtaactgcccatgcattcattataatttttttcatagttataccaattataattggaggctttggaaattggctcgtcccccttatactaggggccccggatatagccttccctcgaataaataatataagattttgactactaccgccttcccttaccctacttttaataagaagaattgtagaaaatggggcaggaactggatgaacagtttatccaccactatcatctaacctagcccatggaggatcttctgtagatttagcaattttcag…
Cryptocephalus_fulvus_030MS0000030	cactctatatttcctttttggagcttgggccggcatagtcggaacatctttaaggttactaattcgtattgaattaggaaaccctggctcattaattggtaatgaccaaatttataacactattgttacagcacatgctttcattatgattttctttatagtaatgcccattataattggagggttcggaaactggcttgtaccacttatgttaggagcccctgatatggcatttccccgaataaataacataagattttggcttctcccaccgtcattaactctcctccttataagaagaattgttgaaaatggggcaggaacaggctgaactgtctatccgcctctttcagcaactattgcccatgcaggctcctctgttgatttagccatttttag…
Luperus_flavipes_031MS0000031	taccttatatttcatttttggtatttgagcaggaatggtaggaacttcattgagaattttaattcgcgctgaacttggggggcctggatctctgattggcaatgatcaaatctataatgttattgttactgcccacgcctttatcataatttttttcatagtaataccaatcataattggtggatttggaaactgattagttcccctaataattggagcccctgatatggcctttcctcgaataaataatataagattttgattgctacccccttctatttttttattaattataagaagagtagttgaaagcggggccggaacaggatgaactgtttatcccccgctttcttcaaatattgcccatggcggggcatctgtcgatctagctatttttag…
Cryptocephalus_bipunctatus_032MS0000032	taccctatattttctatttggggcatgagcaggaataattggaacatcattaagtttactaattcgaattgaattaggaaatccaggttcactaattggtaacgatcaaatctataacacaattgtaacagctcacgctttcatcataattttttttatagtaataccaatcatgattggagggttcggtaactgattagtccctttaatactaggagcccctgatatagcttttcctcgaataaataatataagattttgacttcttcccccctcgttaatgcttctcctaataagaagaattgtagaaaatggagcaggaactggctgaacagtgtatccccccctttcagcaactattgcccatacaggaccatcagtagatctcgccatttttag…
Chrysochus_asclepiadaeus_033MS0000033	aactttatattttatttttggagcatgagcaggaatactaggaacctccctgagattccttattcgtatcgaattaggaaacccaggaactttcatcaaaaatgaccaaatttataattcaattgttacagcacatgcatttatcataatcttttttatagttatacccattataattgggggattcggaaattgacttgtccccttaatactaggagctcctgatatagcatttcctcgaataaacaatataagattttgactgctgcccccgtcattaagattattagttctgagaagaattgttgaaaacggtgcaggaaccggatgaacagtgtatccccctttatcttcaaatttaatacatagaggttcatctgttgacttagccattttcag…
Cryptocephalus_primarius_034MS0000034	aaccctatattttatttttggggcatgagctggaataatcggcatatccttaagattattaattcgggtagagttggggagtccaggatccctgattggtaatgaccaaatttacaatactgtcgtcacagcacatgcattcattatgattttcttcatggtaataccaattataattggaggatttggtaactgattagtaccattaatattaggagccccagatatggcattcccacgaataaataatataagattctggctgcttcccccatctttaactctccttttaataagaagaattgtcgaaaacggcgcagggactggctgaactgtttatccaccactctcatcaaatgttgcccatgtaggatcttcagttgatctggcaatttttag…
Gonioctena_quinquepunctata_035MS0000035	tacgctttattttatttttggaatttgagcaggaatagtaggaacctccctaagaattttaattcgagctgagttagggaatcctggaacattaattggtaacgatcaaatttataatgtgattgtaacagcccatgctttcatcataattttttttatagttatgccgattataattggcggatttggaaattgactagtccccttaatactgggtgccccagatatagcatttccccgaataaataacataagattttggttactccccccatcgttatttttcttaattataagaagagttgtagaaagaggggctggaacaggttgaactgtctaccctcccctttctgctaatattgcccatagaggttcatctgtagatttagctatttttag…
Luperus_longicornis_037MS0000037	taccttgtattttattttcggaatctgagcaggaatggtcggaacttctctaagaattttaattcgagctgaattgggaagacctggatccttgattggaaatgaccaaatttataatgtcattgttactgctcatgctttcattataatttttttcatagtaatgccaatcataattggcggatttggaaactgattagtccccctaataatcggagctccagatatggcctttcctcgaataaataatataagattttggctactacctccttccatttttcttttaattataagaagtgtaattgaaagaggagctgggactggttgaactgtatatcccccattatcatcaaatattgctcacggtggagcctcagtagatctagctatttttag…
Cryptocephalus_flavipes_038MS0000038	tactctatattttttatttggtgcatgatctggaatagtcggaacatccttgagactcttgatccgagtagaattgggaaatcctggctcattaattggaaatgatcaaatctataatactattgtaacagctcatgcatttattataattttctttatagttataccaattataattggaggatttggaaactgattagttccacttatactaggagctcctgatatagcttttcctcgtataaataatataagattttgacttctacccccctctttaacccttctcttaataagtagaattgtagaaaacggagcaggaaccggatgaacagtttacccgcccttatcttcagcaactacccatacaggagcatcagttgatttagcaatttttag…
Cryptocephalus_turcicus_039MS0000039	caccctatattttctatttggtgcatggtctggcatagtaggaacatccctaagactcttaattcgagtagaattaggaaaccctggttcattaattggtaatgatcaaatttataatactattgtaacagctcatgcatttattataattttctttatagttataccaattataattggaggattcggaaactgattaattcccttaatattaggtgcccctgatatagcttttcctcgaataaataatataagattttgacttttacccccatccttaattcttcttctaataagaagaattgtagaaaatggagcaggaactgggtgaacagtttacccaccattatcctcaacaattgctcatacaggtccatcagttgatttagcaatttttag…
Cryptocephalus_strigosus_040MS0000040	cacactatattttatttttggggcctgagcaggaatagtagggacatccctaagaataattattcgtattgaacttggtacacctggatcattaatcggaaatgaccaaatttataatactatcgtaacagcacatgcctttatcataattttctttatagttatacccatcataattggcggattcggaaactgattagttcccttaatactgggggccccagatatagcatttccccggataaataatataagattttgactcctgcctccctcattaacccttctattaataagaagaatcgtagagaacggagcaggaactggatgaactgtttatccccccctttcagcgactattgcacacacaggatcttcagttgatttagccatttttag…
Cassida_sanguinolenta_041MS0000041	aacattatattttatttttggattttgatcagggatagtaggaacatcccttagaattttaatccgagcagaattaggaaaccccggaaccctaattgggaatgatcaaatttacaattcaattgtaacagcgcatgcctttattataattttttttatagttataccaattataattggtggtttcggaaattgattagtacctcttatgttaggggcaccagatatagcattcccacgattaaataatataagattttgacttctacctccttcaattacatttttaattataagaagaattattgaaagaggggcaggaacaggatgaacagtttaccccccgctttcttcaaatattgctcatagaggggcttctgtggatatagcaatctttag…
Calomicrus_circumfusus_042MS0000042	aactttatatttcatttttggtatttgagctggaatagtaggaacttctttaagaattttaattcgagcagaattaggtagccctggatctttaattggaaatgatcaaatttataatgttattgtaacagcccatgcattcattataatttttttcatagttatgccaatcataattggaggatttggaaattgacttgttcctttaataattggagcccctgatatagcattccctcgaataaataacataagattttgattgttacctccttctttatttttactaattataagaagaattgtagaaagaggtgctggtactggatgaactgtatacccccctttatcctctaatattgcccatagaggagcttcagtagatttagcaatttttag…
Hypocassida_subferruginea_043MS0000043	aacattatacttcatctttgggttctgatctggaataatcggaacatcattaagaattttgattcgagcagaacttggtaatccaggaacattaattggaaatgatcaaatttataattctattgttacagctcatgcttttattataatcttcttcatagttataccaattataattggaggattcggaaattgattagttccattaatattaggagccccagatatagcattcccccgtttaaataatatgagattttgacttctacccccatcaattacattcttaattataagaagaattgtagaaggaggagcaggaactgggtgaacagtttaccccccgctttcatcaaacattgctcatagaggagcatcagtagatctagcaatttttag…
Hypocassida_cornea_045MS0000045	aaccttatattttatttttggattttggtctggaatagtaggaacatccttaagaattttaattcgagcagaacttggaaacccaggaaccttaattggaaatgatcaaatttataactcaattgtaacagctcatgctttcattataatcttcttcatagttataccaattataattggtggatttggaaattgattagtcccattaatacttggagctccagatatggctttcccacgtcttaataatataagattttgacttctaccaccatcaatcacatttttaattataagaagaatcgttgaaagaggggcaggaacagggtgaactgtgtatccacccctttcttcaaatattgctcatagaggggcatcagtagacttggcaatttttag…
Lachnaia_italica_046MS0000046	caccttatatttcatttttggtgcttgggccggaatagtgggcacctccctcagcctactaatccgagtagaactcggaagcccgggaacattaatcggaaatgatcaaatctacaatactattgtcacagcacatgcctttattataattttcttcatagtaatgccaattataatcggaggcttcggaaactggctagtacctttaatgctaggggccccagatatggccttcccccgaataaataatataagattttgacttctccccccctcgctaactttacttctaataagaagaattgtggaaaatggggcgggcacaggatgaaccgtatatcccccgctttcagctaacattgcacacagaggagcctccgtagacctggcaatttttag…
Hypocassida_subferruginea_047MS0000047	aacattatacttcatctttgggttctgatccgggataatcggaacatcattaagaattttgatccgagcagaacttggtaacccagggacattaattggaaatgatcaaatttataattctattgttacagctcatgcttttattataatcttcttcatagttatgccaattataattggaggatttggaaattgattagttccattgatactaggagccccagatatagcattcccccgtttaaataatatgagattttgactcctacccccatcaattacattcttaattataagaagaattgtagaaagaggagcaggaactgggtgaacagtttaccccccgctttcatcaaacattgcccatagaggagcatcagtagatctagcaatttttag…
Cassida_inopinata_048MS0000048	aacattatattttatttttggattctgatcagggatagttggtacatcattaagaattttaattcgtgcagaattaggaaatcctggaaacttaattggaaatgatcaaatttataactccatcgttacagcccacgcattcattataattttctttatagttataccagtaataattgggggatttggaaattgattagtaccccttatactaggagcccctgatatagcctttccacgattaaataatataagattttgacttctcccaccttcaattacatttttaattataagaagaattattgaaagaggagcaggaactgggtgaactgtttaccctccactttccgctaatattgcccatagaggagcatctgttgatatagcaatcttcag…
Galeruca_tanaceti_049MS0000049	tacattatactttatttttggagtttgagctggaatagttggaacttctttaaggattttagtacgaacagaattaggaaggccaggaacattaattggaaatgaccaaatttacaatgtcattgtaacagcccatgcttttatcataatttttttcatggtaatacccattataattggaggatttggaaattgactagtccctctaataattggagccccagatatagcttttcctcgaataaataatatgagattttgattattacccccatcactatttctgttaattatgagaagaattgttgaaagaggagcaggaacaggatgaacagtttaccccccactttcatctaatattgctcacggaggttcctcagtagatttagctatttttag…
Hispa_atra_050MS0000050	aactttatattttatttttggattttgatcaggaatagtaggaacttctttaagaatcttaattcgaacagaactaggaaacccaggaactcttattggaaatgaccaaatttataatgttattgtaactgctcatgcatttattataatttttttcatagttatacctattataattggagggtttgggaactgattagttcctttaataattggagcaccagatatagcattccctcgacttaataatataagattttgacttctacctccatctattttcctattaattataagaagaatagttgaaagaggagcggggacaggatgaacagtttatccacctttatcttcaaatattgctcatagaggtgcttcagttgatcttgcaatttttag…
Cryptocephalus_bipunctatus_051MS0000051	taccctatattttctatttggggcatgagcaggaataattggaacatcattaagtttactaattcgaattgaattaggaaatccaggttcactaattggtaacgatcaaatctataacacaattgtaacagctcacgctttcatcataattttttttatagtaataccaatcatgattggagggttcggtaactgattagtccctttaatactaggagctcctgatatagcttttccccgaataaataatataagattttgacttcttcccccctcgttaatgcttctcctaataagaagaattgtagaaaatggagcaggaactggctgaacagtgtatccccccctttcagcaactattgcccatacaggaccatcagtggatctcgccatttttag…
Cryptocephalus_bameuli_052MS0000052	taccctctattttttatttggggcatgatctggaatagtgggaacatccttaagactcctgattcgagtagagcttggtaacccaggttcattaattggtaatgaccaaatttataatactattgtcacagctcacgcattcattataattttttttatagtaataccaattataattggaggatttggaaactgactagttccccttatgctcggagctcctgatatagctttcccccgaataaataatataagattttgacttttacctccctccttaactcttctcttaataagaagaattgttgaaaatggagcaggaacaggttgaacagtttatccacccctatcttcaacaattgcccatacaggggcatcagttgatctagcaatttttag…
Cryptocephalus_cyanipes_053MS0000053	tactttatactttttatttggtgcctgagccggtatagtcggaacatccttaagacttttaattcgaattgaactaggaaatcctggctcattaattggcaatgatcagatttataatactattgttacagctcatgcctttattataattttctttatagtcatacctatcataattggaggttttggtaattgattagttcctttaatattaggcgccccagatatagcctttccgcgaataaacaatataagattctggcttctacccccctcattagtccttcttctaataagaagaattgtagaaaacggagcaggaaccggctgaacagtttacccccctctttctgctaccctcgcccatgcaggctcatctgtagatttagcaatttttag…
Cryptocephalus_quadripunctatus_054MS0000054	taccttatatttcatatttggtgcatgggccggaatagttggaacatcactaaggttattaattcgtgttgaattaggaaaccctggatcactaattggtaatgatcaaatttataacacaattgttacagctcacgcttttattataattttttttatggttatacctattataattgggggatttggtaattgattagtccccctgatattaggagctcctgatatagctttccctcgaataaataacataagattctgattacttcctccatcattaacccttcttctaataagaagaattgtagaaaatggagcaggtactggctgaacagtatacccccctctctcagcttcaattgcccacgcaggagcatcaatcgatttagctatttttag…
Smaragdina_concolor_055MS0000055	tactttgtactttgtctttggggcctgggcaggaatagtcggaacatcattaagacttcttattcgagtagaactcggaaatcccggaaccttgattggaaatgatcaaatctataacacaattgttacagcccatgcttttattataattttttttatagttatgccaattataattggcggatttgggaattgacttgttccattaatgttaggagccccagatatagcattcccacgaataaacaatataagattttgacttcttccaccatctttaacacttcttctaatgagaagaattgtagaaaatggggccggaacaggatgaacagtttacccccctctttctgcaaatatcgcacatggcgggtcatctgtagatttagctattttcag…
Cryptocephalus_eridani_056MS0000056	gaccttatattttctatttggagcatgagcaggaatagtaggcacatctttaagattactaatccgtgttgaattaggaaatcctggatcattaatcggaaatgaccaaatttataataccattgttactgctcacgcctttattataattttctttatagttatacctattataattggaggattcggcaattgactagtaccattaatactcggagcccctgatatagctttcccccgaataaataatataagattttgacttctccccccatcattaacccttcttttaataagtagaattgtagaaaatggtgcaggaacaggatgaactgtatatccccctctatcaacaacaattgctcacacaggatcctcagttgatttagctatttttag…
Lachnaia_italica_057MS0000057	aaccttatatttcatttttggtgcttgggccggaatagtgggtacttccctcagtctgttaatccgagtagaactaggaaaccctggaacattaatcggaaatgatcaaatctacaatactattgttacagcacacgcctttattataattttcttcatagtaatgccaatcataatcggaggcttcgggaattgactagtacctttaatgttaggggccccggatatagcattcccccgaataaataatataagattttgactcctgcccccgtcattgaccttgcttctaataagaagaattgtagaaaatggggtaggtacagggtgaacagtataccccccgctctcagccaacattgcacacagaggagcctcagtagatctagcaatttttag…
Cassida_vibex_058MS0000058	aacattatactttatttttggattttgatcaggaatagttggtacatctcttagaattttaattcgtgcagaattaggaaatcccggaaatttaattgggaatgatcaaatttataactctgttgtcacagctcacgcatttattataattttcttcatggttataccagtaataattgggggatttggtaattgattagtaccccttatattaggagcccctgatatagctttcccacgattaaataatataagattttgacttctaccaccttcaattacatttttaattataagaagaattattgaaagaggggcaggtactggttgaactgtttacccccctctttcatccaatattgcacatagaggagcatctgttgatatagctattttcag…
Cassida_sanguinolenta_059MS0000059	aacattatattttatttttggattttgatcagggatagtaggaacatcccttagaattttaatccgagcagaattaggaaaccccggaaccctaattgggaatgatcaaatttacaattcaattgtaacagcgcatgcctttattataattttttttatagttataccaattataattggtggtttcggaaattgattagtacctcttatgttaggggcaccagatatagcattcccacgattaaataatataagattttgacttctacctccttcaattacatttttaattataagaagaattattgaaagaggggcaggaacaggatgaacagtttaccccccgctttcttcaaatattgctcatagaggggcttctgtggatatagcaatctttag…
Chrysolina_americana_060MS0000060	aacattatattttatttttggttcatgagcaggaatagtcggaacttctttaagaattctaattcgagtagaattaggaaatccaggaactttaattggtaacgaccaaatttacaatgtaattgtaactgcccatgctttcattataattttttttatagtaataccaattataatcggtgggttcggaaactgacttgtacccctaatgttaggagccccagatatagcattcccacgaataaataatataagattttgattgttacccccatcattaatcttacttctaataagaagaattatagaaaatggtgttggaactggttgaacagtttacccaccattatctgctaatgtggctcatagaggaccttctgtagatttagctatttttag…
Cryptocephalus_barii_061MS0000061	nnnnnnnnnnnnnnnnnnnnnnnnnnnngccggtatggtaggaacttcattaagattaataattcgagtcgaattaggtagccctgggtcactcatcggcaatgaccaaatttataacactatagttacagctcacgcatttgttataattttttttatagttataccaattataattggtggatttggcaattgattaattccccttatattaggagcccccgatatagcattcccccgaataaacaatatgagattttgacttttgcccccttcattaacccttcttctcataaggagaattgtagaaaatggtgcaggcactggatgaacagtttatcctcccctatcatcaacaattgcccatacaggttcctccgttgatttggcaatttttag…
Pachybrachis_hieroglyphicus_064MS0000064	cacgctatatttcatttttggtgcctggtccggtatggtaggaacttcattaagtctactaattcgtgtagaattaggcagcccgggatcactcatcggaaatgatcaaatctacaatactatcgtaactgctcatgcatttattataattttcttcatggttataccaattataattggtggattcggaaattgacttgtacctcttatattaggagcaccagatatagccttcccccgaataaataacataagattttggctacttccaccttcgcttaccttgcttttaatgagaagaatcgtagaaaatggagccggaactggatgaacagtgtacccaccactatcatctaatctggcacatggaggatcttcagtagacttagcaatcttcag…
Cryptocephalus_moraei_065MS0000065	tactctgtattttctatttggagtatgatcaggaatagtgggaacatcactaagaatattaatccgtattgaactaggaaaccctggatcattaattggaaatgatcaaatttataatacaattgtaactgcccatgcattcattataattttttttatagtaatacccattataattggaggattcggaaattgattaattccactaatactaggagccccggatatagccttcccccgaataaataatataagattttgactactcccaccctctttaactcttctattaataagaagaattgtagaaaatggggcaggtactggatgaacagtgtatcccccactctcaactacaattgcccatgcaggatcatcagttgatctagcaatttttag…
Cryptocephalus_loreyi_066MS0000066	taccctttatttcctactaggtgcatgagctggaatagtagggacatcgttaagactactaattcgcattgaattaggaaatcctgggtcacttattggtaatgaccagatttataatactatcgtaacagctcatgctttcattataatttttttcatagttatgccaatcataattggaggatttggtaactgattaattcccctgatattaggggctcctgatatagcctttccccgaataaacaatataagattttgattacttcccccttcactaattctcctattaataagaagaattgtagaaaacggagcaggtactggctgaacagtttatccccctctttcagcagcaattgctcacatagggtcatcagttgatttagccatctttag…
Chrysolina_fastuosa_067MS0000067	aacattatattttatttttggtacttgagcagggatagttggaacttctttaagaatcctaatccgagcagaattaggaaatcctggaactttgattggaaacgatcaaatttacaatgtaattgtaactgctcatgcttttatcataattttttttatagtaataccaattataattggaggatttggaaattgattagtgccattaatattaggagccccagatatggcatttccccgaataaataacataagattttggttattacccccttcattaatttttttattaataagtagaattgtagaaaatggagttggaactggttgaacggtttaccccccgctatcagccaatgtagctcatagtggcccatcagtagatctagccatttttag…
Cryptocephalus_sexpunctatus_068MS0000068	caccctatatttcctatttggaacctgagcaggaataataggaacatccttaagattattaattcgaattgaattaggaaaccctggatcattaattggtaatgaccaaatttataatacaattgttacagcccatgcatttattataattttctttatagttataccaatcataatcgggggatttggaaattgattaattcccctaatattaggagctcctgatatagcctttccacgaatgaataatataagattttggtttctcccaccatcaattactcttctttttataagaagaattgtagaaaatggtgcaggaactggttgaacagtgtatcctcctttatcaaccactttagcccatgcagggtcatctgttgatttagcaatttttag…
Smaragdina_affinis_069MS0000069	nnnnnnnnnnnnnnnnnntggagcatgatcaggtntagtaggaacgtctctcagattattaattcgagtagaactcggcaacccaggaactctaattggaaatgatcaaatttataataccatcgtaactgcccatgcattcattataatttttttcatagttataccaatcataatcggaggttttggaaattgattagttccattaatattaggcgcccctgatatagcctttcctcgaataaacaatataagattttgattactacctccctcccttacacttcttttaataagaagaatcgtagaaaatggagcaggaacaggatgaactgtttatcctcccttatctgcaaatttggctcacagaggagcatctgtagatttagcaattttcag…
Cryptocephalus_signatifrons_070MS0000070	taccttatattttttatttggtgcatgatccggaatagtaggaacatctataagtcttctaattcgagtagaattaggaaatcctggttcattgattggtaatgatcaaatttataatactattgttacagcccatgcattcgtcataattttttttatagttataccaatcataattgggggattcgggaactgactagttcccctaatactaggggctcccgatatagctttcccacgaataaataacataagattttgactcctacctccctctttaactcttcttttaataagtagaattgtagaaaatggagcaggaactggttgaacagtttatcctcctctatcctctacaatttctcatgtaggggcatcagttgatttagcaatttttag…
Cryptocephalus_nitidus_071MS0000071	taccctatactttttatttggggcatgagccggaatagtaggaacctcgttaagattactaatccgggttgaactaggaaatcctggatcactaattggaaatgatcaaatctataataccattgtaactgcccacgcttttattataattttctttatagttatacccattataatcggagggttcggtaactgattagtacccttaatgcttggagcacctgatatagctttcccccgaataaataacataagattttgacttcttcccccatcattaacccttcttttaataagaagaattgtagaaaacggtgtgggtacaggatgaactgtttatcctcctttatcaacaacgattgctcatgcaggatcttcagttgatttagccattttcag…
Cassida_ferruginea_072MS0000072	aacattatattttatttttggattttgatcaggtatagtaggaacatctttaagaattctaattcgagcagaacttggaaacccgggttcattaatcgggaatgaccaaatttataattcaattgttacagcccacgcctttattatgattttttttatggtaataccaattataattggaggttttggaaattggttagtgcccctaatattaggagcaccagatatagcattcccccggttaaataacataagattttgacttcttccaccttcaattacatttttaattataagaagaattattgagagaggggcaggtacaggatgaacagtttaccccccactttcctcgaatattgctcacagaggggcctctgttgatatagcaatctttag…
Cryptocephalus_rugicollis_073MS0000073	aaccttatactttctattcggggcatgagccggaatagtaggaacctcattaagactattaattcgagttgaactagggaatccgggatcacttattggtaatgatcaaatttataacaccattgtaacagctcatgcatttattataattttttttatagttataccaattataattggtggattcggaaactgactagttcccttaatgctaggagcgcctgatatagcattcccccgaataaataatataagattttgacttctacccccatcattaactcttcttcttataagaagaattgttgaaaatggtgcaggtactggttgaacagtctacccccctttatcttcaacaatcgcccacactggttcctcagtagatttagctatttttag…
Pachybrachis_hippophaes_074MS00000074	aaccctatacttcattttcggcgcatgatccggcatagtaggaacttcactaagactcctaattcgagttgaactaggtaaccctggatcacttattggaaatgaccaaatttataacactatcgtaactgcccatgcatttattataattttctttatagttataccaattataattggtggattcggaaattgacttgtacctctaatactcggagctccagatatagctttccctcgaataaataatataagattttgattactcccgccctcccttaccttgcttctaataagaagaattgtagaaaatggagccggtactggatgaacagtttaccccccgctatcatctaacctagctcatggaggatcatctgtagacttagcaatttttag…
Cryptocephalus_flavipes_075MS00000075	tactctatattttttatttggtgcatgatctggaatagtcggaacatccttgagactcttgatccgagtagaattgggaaatcctggctcattaattggaaatgatcaaatctataatactattgtaacagctcatgcatttattataattttctttatagttataccaattataattggaggatttggaaactgattagttccacttatactaggagctcctgatatagcttttcctcgtataaataatataagattttgacttctacccccctctttaacccttctcttaataagtagaattgtagaaaacggagcaggaaccggatgaacagtttacccgcccttatcttcagcaactacccatacaggagcatcagttgatttagcaatttttag…
Calomicrus_circumfusus_078MS00000078	aactttatatttcatttttggtatttgagctggaatagttggaacttctttaagaattttaattcgagcagaattaggtagccctggatctttaattggaaatgatcaaatttataatgttattgtaacagcccatgcattcattataatttttttcatagttataccaatcataattggaggatttggaaattgacttgttcctttaataattggagcccctgatatagcattccctcgaataaataatataagattttgattattacctccttctttatttttactaattataagaagaattgtagaaagaggtgctggtactggatgaacngtatacccccctttatcctctaatattgcccatagaggagcttcagtagatttagcaatttttag…
Cryptocephalus_marginellus_079MS00000079	aaccttatattttctatttggggcatgagcaggaatagtaggtacatctttaagattactaattcgtgttgaattaggaaatcctggatcattaatcggaaatgatcaaatttataataccattgttactgctcacgcctttattataattttctttatagttatacctattataattggagggttcggcaattgactagtaccattaatgcttggagcccctgatatagctttcccccgaataaataatataagattttgacttctccctccatcattaacccttcttttaataagtagaattgtagaaaatggtgcaggaacaggatgaactgtatatcctcctctatcaacaacaattgctcacacaggatcctcagttgatttagctatttttag…
Cryptocephalus_transcaucasicus_080MS00000080	nnnnnnnnnnnnnnnnnnnnnnnnnnnnnnnngcatagtaggaacttcattaagattgttgattcgagtagaattaggcaatcctggatcacttattggcaatgaccaaatttataatactatcgttacagcacatgcatttatcataattttttttatagtaatgccaattataattggcggatttggtaactgattagtacccttaatacttggagcccctgatatagcatttccccggataaacaatataagattttggcttctacccccctcattaacccttcttcttataagaagaattgtggaaaatggagcaggtactggatgaaccgtttacccccctttatcatcaacaattgcccatacaggctcctccgttgatttagcaatttttag…
Chrysomela_populi_081MS00000081	aaccttatactttatttttggtttttgagcaggaataacgggaacatctttaagtattttaattcgagctgaattaggaaatccgggtacattaattgggaacgaccaaatttataatgtaattgtaacagcccatgcattcattataattttctttatagttatgcctattatgattggaggatttggaaattgattagtgcccctaataattggagctccagatatagccttccctcggttaaataatataagattttgacttctcccaccttccctattccttcttttaataagaagggttgtagaaaatggagcaggaactggatgaactgtttacccacccttatcagctaacattgcacatagagggtcatctgtagatttagctatttttag…
Crepidodera_aurata_083MS00000083	aactttatattttatttttggaatttgatcaggaatagtaggaacatcattaagaatactaattcgaaccgaactaggcaatccagggtccctaattggtaatgatcaaatttacaatgttattgttacagcccatgcttttattataattttttttatagtaatacccattataattgggggatttggtaattgacttgtacctttaataatcggagcccctgatatagcctttcctcgaataaataacataagattttgattattacctccttcactatttttattattaataagaagactagtagaaagaggagctggaacaggatgaactgtttacccccccttatcttccaatattgcccatggaggatcatctgttgatttagctatttttag…
Hypocassida_subferruginea_084MS00000084	aacattatacttcatctttgggttctgatctggaataatcggaacatcattaagaattttgattcgagcagaacttggtaacccaggaacattaattggaaatgatcaaatttataattctattgttacagctcatgcttttattataatcttcttcatagttataccaattatgattggaggattcggaaattgattagttccattaatattaggagccccagatatagcatttccccgtttaaataatatgagattttgacttctacccccatcaattacattcttaattataagaagaattgtagaaggaggagcaggaactgggtgaacagtttaccccccgctttcatcaaacattgctcatagaggagcatcagtagatctagcaatttttag…
Sphaeroderma_rubidum_085MS00000085	aacattatattttatttttggtatttgagcaggaatagttggaatatcactaagaatcttaattcgaatagaactaggaaacccaggatctttaattggaaatgatcaaatttataatgtaattgtaacagcccatgcttttatcataatttttttcatggttatgcctattataattggggggtttggaaattgattagttcccttaataattggtgcccctgatatagcattccctcgaatgaataatataagattttgacttttacccccatcgctttttttcttaattataagaagaatcgtagaaagaggtgcaggaactggttgaacagtttatccccccctgtcatcaaatattgcccatggaggagcatcagtagatcttgccatttttag…
Pachybrachis_hieroglyphicus_086MS00000086	cacgctatatttcatttttggtgcctggtccggtatggtaggaacttcattaagtctactaattcgtgtagaattaggcagcccgggatcactcatcggaaatgatcaaatctacaatactatcgtaactgctcatgcatttattataattttcttcatggttataccaattataattggtggattcggaaattgacttgtacctcttatattaggagcaccagatatagccttcccccgaataaataacataagattttggctacttccaccttcgcttaccttgcttttaataagaagaatcgtagaaaatggagccggaactggatgaacagtgtacccaccactatcatctaatctggcacatggaggatcttcagtagacttagcaatcttcag…
Psylliodes_gibbosa_087MS00000087	tactttatattttatttttggaatttgatcaggaataatcggaacctctcttagantcttaattcgagcagaattggggagtcctggctcattaattgggaatgatcaaatttataatgttattgtgactgcccatgcttttattataattttctttatagtaataccaattataattgggggatttggaaattggttaattcccctgataattggagcccctgatatagctttcccacgaataaataatataagattttgactattgcccccatcattactcttattattaataagaaggttagtcgagagaggtgcaggaacagggtgaactgtttatccccccttatcttctaatattgcccatagaggatcttctgttgacttagctattttcag…
Cryptocephalus_eridani_089MS00000089	aacattatattttctatttggagcatgagccggaatagtaggtacatctttaagattattaatccgtgttgaattaggaaacccagggtcactaattggaaatgaccaaatttataacaccattgttactgctcacgcctttgtcatgattttctttatagttatacccattataattggaggattcggcaactgactagtgccattaatacttggagcccctgatatagctttcccccgaataaataatataagtttttgacttcttcctccatcattaactctacttttaatgagtagaattgtagaaaatggtgcaggaacagggtgaactgtttatcctcctctatcaacaacaattgctcatacaggatcctcagttgatttggctatttttag…
Phyllotreta_vittula_090MS00000090	aacattatatttcatttttggtatttggtcaggaatagtagggatatctataagaatattaattcgaatcgaacttgccgccccaggctctctaattggaaatgaccaaatttataatgtaattgtaacagcccatgcatttattataattttcttcatagttataccaattataattggtggatttggaaactgactagttcctctaataatcggagcaccagatatagcattccctcgtataaataatataagattttgattgttacccccttctttatttttattaattataagaagaattgttgaaaatggggcaggtactggatgaacagtttacccacctttatcggccaatatttctcatgctggatcatctgttgatttgacaatttttag…
Cryptocephalus_bameuli_091MS00000091	taccctatattttttatttggggcatgatctggaatagtgggaacatccttaagactcctgattcgagtagagcttggtaacccaggttcattaattggtaatgaccaaatttataatactattgtcacagctcacgcattcattataattttttttatagtaataccaattataattggaggatttggaaactgactagttccccttatgcttggagctcctgatatagctttcccccgaataaataatataagattttgacttttacctccctccttaactcttctcttaataagaagaattgttgaaaatggagcaggaacaggttgaacagtttatccacccctatcttcaacaattgcccatacaggagcatcagttgatctggcaatttttag…
Cryptocephalus_zambanellus_092MS00000092	caccttatacttcctatttggtgcttgggctggcatagtaggaacttcattaagattactgattcgagtagaattaggcaatcctgggtcacttattggcaatgaccaaatttataatactatcgttacagcacatgcatttgtcataattttttttatagtaataccaattataattggcgggtttggtaactggttagtacccttaatacttggagcccctgatatagcatttccccgaataaacaatataagattttggcttctacccccctcattgacccttctgctcataagaaggattgtggaaaatggtgcaggtacgggatgaaccgtttaccctcccctatcatcaacaattgcccatacaggctcctccgttgatttagcaatttttag…
Cassida_inopinata_093MS00000093	aacattatattttatttttggattctgatcaggaatagttggtacatcattaagaattttaattcgtgcagaattaggaaatcccggaaacttaattgggaatgatcaaatttataactccattgttacagctcacgcattcattataattttctttatagttataccagtaataattgggggatttggaaattgattagtaccccttatactaggagcccctgatatagcctttccacgattaaataatataagattttgacttctcccaccttcaattacatttttaattataagaagaattattgaaagaggagcaggaacagggtgaactgtttaccccccactttccgctaatattgcccatagaggagcatctgttgatatagcaatcttcag…
Cryptocephalus_eridani_095MS00000095	aaccttatattttctatttggggcatgagcaggaatagtaggcacatctttaagattactaatccgtgttgaattaggaaatcctggatcattaatcggaaatgaccaaatttataataccattgttactgctcacgcctttattataattttctttatagttatacctattataattggagggttcggcaattgactagtaccattaatacttggggcccctgatatagctttcccccgaataaataatataagattttgacttctccccccatcattaacccttcttttaataagtagaattgtagaaaatggtgcaggaacaggatgaactgtatatcctcctctatcaacaacaattgctcacacaggatcctcagttgatttagctatttttag…
Cryptocephalus_trimaculatus_097MS00000097	aacactatatttcctattcggagcatgggcaggaataattggaacatcattaagtttattaattcggattgaactagcaaatcctaattcattaatcggtaatgaccaaatttataatacaattgtaacagctcacgctttcattataattttctttatagtcataccaattataattggtggattcggaaattgattgattcccctaatattaggggctcctgatatagctttcccccgaataaataatataagattttgacttcttcccccttcacttacacttctcttaataaggagaattgtagaaaatggtgcaggaaccggctgaacagtttatccccctctttcagcaaccattgctcatactgggccatcagttgacctcgcaattttcag…
Aphthona_cyparissiae_098MS00000098	gaccctatattttatttttggtatttgatcaggaataattggaacttctttaagaatactaattcgaacagaattaggaagacctgggtcattaattggtaatgatcaaatctataatgttattgtaacagctcatgcttttattatgattttttttatagttatacctattataattggtggattcggaaattgattagtacccctaataatcggagcccctgatatagcctttccccgaatgaataatataagattctggcttttacccccctctctattcttattattaataagaagaatagtagaaagaggagccggaactggatgaacagtttatccccccttatcttctaatattgctcacggaggatcttcagttgatttagctattttcag…
Cryptocephalus_primarius_099MS00000099	aaccctatattttatttttggggcatgagctggaataatcggcatatccttaagattattaattcgggtagagttggggagtccaggatccctgattggtaatgaccaaatttacaatactgtcgtcacagcacatgcattcattatgattttcttcatggtaataccaattataattggaggatttggtaactgattagtaccattaatattaggagccccagatatggcattcccacgaataaataatataagattctggctgcttcccccatctttaactctccttttaataagaagaattgtcgaaaacggcgcagggactggctgaactgtttatccaccactctcatcaaatgttgcccatgtaggatcttcagttgatctggcaatttttag…
Labidostomis_longimana_100MS00000100	nnnnnnnnnnnnnnnnnnnnnnnnnnnnnnnnnnnnnnnnnnnnnnnnnnnnnnnnnnnnnnnnnnnnnnnnnnnnnnnnnnnnnnnnnnnnnnnnnnnnnnnnnnnnnnnnnnnnnnnnnnnnnnnnnnnnnnnnnnntttattataattttcttcatggttatacccattataatcggggggtttggtaattgactactccccttaatactaggggcccctgacatagccttcccccgaataaacaacataaggttctggttactccccccctccctaactctgcttctcataagaagaatcgtagaaaacggtgcaggaaccggttgaaccgtatatccccccctatctgctaatattgcccacagaggatcgtctgttgatttggccattttcag…
Coptocephala_scopolina_101MS00000101	taccttatatttcattttcggagcatgatctggaatagtaggaacatcccttagtttactaattcgagtagaactaggtaatccaggaacactaattggcaacgaccaaatctataacactattgttactgctcatgcatttatcataattttctttatagtgataccaattataattggaggatttggaaactgattagttccattaatactaggagctcctgacatagccttcccccgaataaataacataagattctggcttctaccaccatctctcacccttttattgataagaagaattgtagaaaatggagcaggaactgggtgaacagtatacccaccactatcagccaacattgctcatagaggagcctcagttgatctagccatttttag…
Cassida_alpina_102MS00000102	aacattatattttatttttggattttgatcaggaatagtaggaacatcattaagaatcctaattcgagcagagctaggaaaccctggaaccttaattggaaacgatcaaatttataactcaattgttacagcccacgcctttattataattttttttatagtaatacctattataatcggagggttcggaaattgattagtacccctaatattaggagcacccgacatagcattcccacgactaaacaacataagattctgacttcttcccccctcaatcacgtttttaattataagaagaattatcgaaagaggggcagggacgggatgaacagtatacccacccctttcatcaaatattgcgcataggggagcttctgtggatatagcaattttcag…
Cryptocephalus_convergens_103MS00000103	taccttatacttcctactcggtgcttgggctggcatagtaggaacttcattaagattgctgattcgagtagaattaggcaatcctggaacacttatcggcaatgaccaaatttataatactatcgttacagcacatgcatttatcataatttttttcatagtaatgccaattataatcggcggatttggtaattggttagtacccttgatacttggagcccctgatatagcatttccccggataaacaatataagattttggctcctacccccctcattgacccttcttctcataagaagaattgtagaaaatggtgcaggtaccggatgaaccgtttaccctcccctatcatcaacaattgcccacacaggctcctccgttgatttagcaatttttag…
Cassida_alpina_104MS00000104	aacattatattttatttttggattttgatcaggaatagtaggaacatcgttaagaattctaattcgagcagagttaggaaaccccggaaccttaattggaaacgatcaaatttataactcaattgttacagcccacgcctttattataattttttttatagtaatacctattataattggagggttcggaaattgattagtacccctaatactaggagcacccgacatagcattcccacgactaaacaacataagattctggcttcttcccccctcgatcacgtttttaattataagaagaattatcgaaagaggggcaggaacaggatgaacagtatacccacccctttcatcaaatattgcacataggggagcttctgtggatatagcaattttcag…
Cryptocephalus_czwalinae_109MS00000109	tacattatatttcctttttgggatatgggctggaatagtaggaacatctttaagaatattaattcgtattgaattaggatctcctggttcactaattggaaatgatcaaatttataatactattgttacagcccacgcatttattataattttttttatagtaatacccatcataattggaggttttggaaactgattaattccccttatactaggagctcctgatatagctttcccccggataaataacataagattctgacttcttccaccttcattaactctcttacttataagaagaattgtggaaaatggggcaggaacaggatgaacggtttatccccctctttcaaccacaattgctcacactggttcctcggttgatttagcaatttttag…
Lilioceris_merdigera_111MS0000111	aactttatattttattttcggagcatgatcaggaatagtcggaacctcattaagaatactaattcgtacagaattaggaaacccaggttctttaattggaaacgaccaaatttataatgtaattgtcacagctcatgcttttattataattttctttatagttatacctattataatcggaggattcggaaattgactagtacctcttatactaggagccccagatatagcatttcctcgaataaacaatataagattttgactactccccccttcgttgacccttctattaatgagaagaattgtagaaaatggggcaggaacaggttgaactgtttacccaccgttatctgctaatttagcacataatggagcatcagttgatttagcaatttttag…
Chrysolina_graminis_112MS0000112	aaccctctattttatttttggaacttgagcaggaatagtcggaacttcattaagagttttaattcgtacagaattaggtaaccccggaactctcattggtaatgatcaaatttacaatgtaattgtaactgcccatgcttttattatgatttttttcatagtaatacctatcataattggggggtttggaaattgattagtgcccctaatgttaggagcccctgatatggcattccctcgaataaacaatataagattttgattactgcctccctcattaatttttctgttaataagaagaattgtagaaaatggggtagggacaggctgaactgtttacccccctttatcagctaatgttgcccatagtggcccttctgtggatcttgcaatttttag…
Diabrotica_virgifera_113MS0000113	aactttatactttatttttggaatttgagcaggaatggtaggaacttcattaagaattttagtacgagcagaattaggaaggcccggatctttaattggaaatgaccaaatttataatgttattgttacagctcatgcatttattataattttttttatagttatacctattataattggtggttttggaaattgacttgtacccttaataattggtgctcccgatatagcattccctcgaataaataatataagattttgattgcttcccccgtctcttttattattattattaagaaggatagtagaaaggggggttggtaccggatgaacagtttacccgcctctgtcatcaaatattgcccatggaggtccatcagtagatttagctatttttag…
Galerucella_pusilla_114MS0000114	aactttatattttatttttggaatttgagctggaatagttggaacttcattaagaatccttgttcgagctgaactaggaagaccaggaactttaattggtaatgatcaaatttataatgtaattgttactgctcatgcttttattataattttttttatagtaatacctattataattggtggatttggaaactgattagtgcccctaataattggtgctccagatatagcttttcctcgaataaataatataagattttgattgcttcccccatcattatttttattaattataagaagaattgtagaaagaggagctggaacaggttgaacagtttatccccctctttcatctaatattgctcatggaggatcttctgtagatctcgctatttttag…
Neocrepidodera_ferruginea_115MS0000115	aacattatatttcatttttggtatatggtccggtataattggtacttcattaagacttctaattcgaactgaattaggatccccaggttctttaattggaaatgaccaaatttacaatgttattgttactgctcatgcatttatcataattttttttatagtcatacccatcataattggtggatttggaaactgattagtccccctaataatcggtgcaccagatatagcatttcctcgaataaataatataagattttggctcctccccccatctctattccttcttttaataagaagtatagtagagagaggagctgggacaggatgaacagtttatcctcccctatcatcaaatcttgcacatagaggatcttctgttgacctagctatctttag…
Crepidodera_fulvicornis_116MS0000116	aactttatatttcatttttgggatttgatcaggaatagttggaacctctctaagtatccttattcggacagaactaggtagaccagggtcactaattggtaatgatcaaatttataatgtcatcgtaactgcgcacgctttcattataattttcttcatagttatacctattataattggtgggtttggaaactgacttattccactaataattggagccccggatatagccttccctcgaataaacaatataagattttgattattgcccccttccatattcttactacttataagaagactagtagaaagtggagcaggaacaggatgaacagtttacccccctttatcttctaatattgcccatggaggatcttctgtagatctcgctatttttag…
Altica_oleracea_117MS0000117	gaccttgtattttctatttgggatttgggcaggaataattggtacctctataagacttttaattcgaactgaattaggaagacctggttcattaattggaaatgaccaaatttataatgtaattgttactgctcatgcatttattataattttctttatagtaatgccaataataattggaggatttggtaattgacttgtacctcttataattggtgcccctgatatagctttccctcgaataaataatataagattttgattactcccaccatcaatttttttattattaataagaagaataacagaaagaggagcaggaactggatgaacagtttatcccccactatcatctaatcttgctcataacggcccatctgttgatttagctatttttag…
Aphthona_nonstriata_118MS0000118	aactttatattttatttttgggatttgatcaggtatagtaggaacatctctaagaatattaattcgtactgaattaggaagacccgggtccctaattggaaacgaccaaatctataatgttattgtcacagctcatgcttttattataattttttttatagtaatgcccatcataattggtggttttggaaactgattagtacccctaataattggtgcccctgatatggctttcccccgaataaataacataagattttggctactcccgccttctttaacacttttgcttataagcagaatagtagaaagaggcgctgggacaggatgaactgtttacccccctttgtcatcgaatattgctcatggaggttcttcagtagatcttgctatttttag…
Phyllotreta_vittula_119MS0000119	nnnnnnnnnnnnnnnnnnnnnnnnnnnnnnnnnnatagtagggatatctataagaatattaattcgaatcgaacttgccgccccaggctctctaattggaaatgaccaaatttataatgtaattgtaacagcccatgcatttattataattttcttcatagttataccaattataattggtggatttggaaactgactagttcctctaataatcggagcaccagatatagcattccctcgtataaataatataagattttgattgttacccccttctttatttttattaattataagaagaattgttgaaaatggggcaggtactggatgaacagtttacccacctttatcggccaatatttctcatgctggatcatctgttgatttgacaatttttag…
Chaetocnema_hortensis_120MS0000120	taccttatattttatttttggaatttgatcaggtatagtgggaacttcaataagaattttaattcgagcagaattaggaagcccaggatccttaattggaaatgatcaaatttataatgtaattgttactgctcatgcatttgtaataattttttttatagttataccaattataattggtggatttggaaattgattagttccattaataattggagctcctgatatagcattcccacgaataaataatataagattctggcttttacccccctctttatttttattactaataagaagattagtagaaagaggagctggaacaggatgaacagtttaccccccactttcatcaaatattgctcatggtggatcttcagttgatctcgcaatttttag…
Cryptocephalus_pini_121MS0000121	aacattatactttctatttggagcatgggccggaatagtagggacttcattaagattactgattcgtattgaattaggaaatccaggttcacttattggtaatgaccaaatctacaatactattgtaacagcccatgcctttatcataattttttttatagttataccaattataattggtggatttggtaattgactggttcctctaatactaggagcccctgatatagcattcccccgaataaataatatgagattttgattattaccaccctcattaaccctactcttaatgaggagaatcgttgaaaacggtgctgggactgggtgaaccgtttaccctcccctctcagctactattgctcatgcaggagcatcagttgatctagcaattttcag…
Cryptocephalus_quadripustulatus_122MS0000122	caccctatatttcttatttggtgcatgatctggaatagtgggaacatctttgagacttctaatccgagtagaattaggaaatcctggctctttaattggtaatgatcaaatttataacactattgtaacagctcatgcatttattataattttctttatagttataccaattataattggaggattcggaaactgattagtccccttaatattaggagctcccgatatagccttccctcgaataaataatataagattttgacttttacccccctctttaacccttcttttaataagtagaattgtagaaaatggagcaggaacaggttgaacagtctatccccctttatcctcaacaatcgcccatgcgggagcatcggttgatttagcaatttttag…
Chrysolina_americana_123MS0000123	aacattatattttatttttggttcatgagcaggaatagtcggaacttctttaagaattctaattcgagtagaattaggaaatccaggaactttaattggtaacgaccaaatttacaatgtaattgtaactgcccatgctttcattataattttttttatagtaataccaattataatcggtgggttcggaaactgacttgtacccctaatgttaggagccccagatatagcattcccacgaataaataatataagattttgattgttacccccatcattaatcttacttctaataagaagaattatagaaaatggtgttggaactggttgaacagtttacccaccattatctgctaatgtggctcatagaggaccttctgtagatttagctatttttag…
Cryptocephalus_bimaculatus_124MS0000124	tactctgtacttcatatttggtgcatgagcaggaatagttggaacatcactaagtttattaattcgaattgaattaggaaacccaggatcattaattggtaacgatcaaatttataacacaattgttacagctcacgcttttgtcataattttctttatagttataccaattataattggaggatttggaaattgattacttcccttaatgcttggtgctcctgatatagcctttccacgaataaataatataagattttggttgcttcccccttccctaactcttcttttaatgagaagaattgtagaaaatggggcaggaacaggatgaacagtttatccccctctttcagcaacaatcgctcatacaggtccatcagttgatctagctatttttag…
Macrolenes_dentipes_125MS0000125	cactctgtatttcattttcggagcttgatcaggaatagtagggacatcccttagtcttttaattcgcgtagaattgggcaacccaggcacattaattggaaatgaccagatttataacactattgtaacggcccacgcatttattataattttctttatagttatacctattataattggaggtttcggtaactgactagttccactaatacttggagccccagatatggccttcccacgaataaataatataagattttgacttttacccccgtctttaacccttttacttatgaggagaatcgtagaaaatggtgcaggaactggctgaacagtgtaccccccgctgtccgctaatattgctcatagaggttcttctgtagacttggccatcttcag…
Cryptocephalus_primarius_126MS0000126	aaccctatattttatttttggggcatgagctggaataatcggcatatccttaagattattaattcgggtagagttggggagtccaggatccctgattggtaatgaccaaatttacaatactgtcgtcacagcacatgcattcattatgattttcttcatggtaataccaattataattggaggatttggtaactgattagtgccattaatattaggagccccagatatggcattcccacgaataaataatataagattctggctgcttcccccatctttaactctccttttaataagaagaattgtcgaaaacggcgcagggactggctgaactgtttatccaccactctcatcaaatgttgcccatgtaggatcttcagttgatctggcaatttttag…
Cryptocephalus_trimaculatus_127MS0000127	aacactatatttcctattcggagcatgggcaggaataattggaacatcattaagtttattaattcggattgaactagcaaatcctaattcattaatcggtaatgaccaaatttataatacaattgtaacagctcacgctttcattataattttctttatagtcataccaattataattggtggattcggaaattgattgattcccctaatattaggggctcctgatatagctttcccccgaataaataatataagattttgacttctccccccttcacttacacttctcttaataaggagaattgtagaaaatggtgcaggaaccggctgaacagtttatccccctctttcagcaaccattgctcatactgggccatcagttgacctcgcaattttcag…
Pachybrachis_exclusus_128MS0000128	caccttatacttcatttttggtgcatgatcaggtataktaggaacttctctaagccttttaattcgagtagaattaggtaaccccgggtcactcattggaaatgaccaaatctataacaccatcgtaaccgctcacgcatttattataattttctttatagttataccaatcataattggaggcttcggaaattgacttgtacctcttatacttggggccccagatatagccttcccccgaataaacaatataagattttggttacttcccccttcactcaccctgctcttaataagaagaattgtagaaaacggggcaggaactggatgaacagtgtacccgccactatcatctaatttagcccatgggggctcttccgttgatttagcaatttttag…
Cryptocephalus_renatae_129MS0000129	aaccttatattttctatttggggcatgagcaggaatagtaggtacatctttaagattactaatccgtattgaattaggaaatcctgggtcattaatcggaaatgaccaaatttataataccattgttactgctcacgcctttattataattttctttatagttatacctattataattggagggtttggcaattgactagtaccattaatacttggagctcctgatatagctttcccccgaataaataatataagattttgacttctacccccatcattaacccttctcttaataagtagaattgtagaaaatggtgcaggaacaggatgaactgtatatcctcccctatcaacaacaattgctcacacaggatcctcagttgatttagctatttttag…
Cryptocephalus_sexpunctatus_130MS0000130	caccctatatttcctatttggagcctgagcaggaataataggaacatccttaagattattaattcgaattgaattaggaaaccctggatcattaattggtaatgaccaaatttataatacaattgttacagcccatgcatttattataattttctttatagttataccaatcataatcgggggatttggaaattgattaattcccctaatattaggagctcctgatatagcctttccacgaatgaataatataagattttggtttctcccaccatcaattactcttctttttataagaagaattgtagaaaatggtgcaggaactggttgaacagtatatcctcctttatcaaccactttagcccatgcagggtcatctgttgatttagcaatttttag…
Cryptocephalus_barii_131MS0000131	caccttatatttcttatttggagcatgagccggtatggtaggaacttcattaagattaataattcgagtcgaattaggtagccctgggtcactcatcggcaatgaccaaatctataacactatagtcacagctcacgcatttgttataattttttttatagttataccaattataattggtggatttggcaattgattaattcctcttatattaggagcccccgatatagcattcccccgaataaataatataagattttgacttttacccccctcattaacccttcttctcataaggagaattgtagaaaatggtgcaggcactggatgaacggtttatcctcccctatcatcaacaattgcccatacaggttcctctgttgatttggcaatttttag…
Cassida_algirica_132MS0000132	aacattatattttatttttggattttgatcaggaatagtcggaacatctataagaattttaatccgcgcagaattaggaaacccaggcactctaattggaaatgatcaaatttataattctattgttacagcccacgcttttattataatcttcttcatggtaataccaattataattggaggattcggaaactgattagtaccacttatattaggagccccagacatggcattcccacgactaaataatataagattctgacttttaccgccatctattatattccttattataagaagaattattgaaagaggtgcggggactgggtgaacagtataccctccactttcgtctaatattgcgcacaggggggcctctgtagatatagcaatttttag…
Cryptocephalus_rugicollis_134MS0000134	aaccttatactttctattcggggcatgagccggaatagtaggaacctcattaagactattaattcgagttgaactagggaatccgggatcacttattggtaatgaccaaatttataacaccattgtaacagctcatgcatttattataattttttttatagttataccaattataattggtggattcggaaactgactagttcccttaatgctaggagcgcctgatatggcattcccccgaataaataatataagattttgacttctacccccatcattaactcttcttcttataagaagaattgttgaaaatggtgcaggtactggttgaacagtctacccccctttatcttcaacaattgcccacactggttcctcagtagatttagctatttttag…
Labidostomis_taxicornis_135MS0000135	taccctgtacttcatttttggagcatgatcaggaatagtcggaacgtctcttagactgttgattcgagtagaattgggtaacccaggcacactcattggaaatgaccagatctacaatactatcgttacagctcacgcattcattataattttttttatagttatgcccattataattggtggattcggcaactgactggtaccattaatactaggggcccctgatatagctttccctcgtataaacaacataagattttggcttctacccccgtcgctaaccctccttcttatgagaagaattgtagaaaatggtgctgggaccggttgaactgtatatccccctctatctgccaacattgctcacaggggctcttctgtagacctagccatctttag…
Cryptocephalus_blanduloides_136MS0000136	cactttatatttcctcttcggggcctgggcaggaatagttggaacatccttaagtttattaattcgaattgaattaggaaaccctggctcactaattggtaatgaccaaatttataacactattgtcacagctcacgcctttattataattttttttatagttataccaattataattggaggatttggaaactgacttgtaccattgatactaggagcccctgatatggctttcccacgaataaataatataagattttgacttcttcccccatcattgaccctactattaataagaagaattgtagaaaacggggcaggaactggctgaacagtttatccccctctttcagctactattgcccacgctggatcatcagttgatctggcaatttttag…
Cassida_algirica_137MS0000137	aacattatactttatttttggattttgatcaggaatagttggaacatctataagaattttaatccgtgcagaattaggaaaccctggtactctaattggaaatgatcaaatttataattctattgttacagcccacgcttttattataatcttcttcatggtaataccaattataattgggggattcgggaactgattagtaccacttatattaggagccccagacatggcattcccgcgactaaataatataagattctgacttttaccaccatcccttatatttcttattataagaagaattattgaaagaggcgcggggactgggtgaacagtatacccaccactttcgtctaatattgcacacaggggggcatctgtagatatagcaatttttag…
Chrysolina_quadrigemina_138MS0000138	aactttgtattttatctttggtatatgggcaggaatagtgggaacttccctaaggattttaattcgagcagaattaggtaatcctggaactttgattggaaatgaccaaatttataatgttattgtaactgctcatgcttttatcataattttttttatagttataccaattataattggagggtttggaaactgactagtaccccttatactaggagctcctgatatagccttcccacgaataaataacataagattttggttattgccaccatcattaatttttcttttaataagaagaattgtagaaaatggtgtaggaactggttggactgtctacccacctttatcagctaatatcgcccatagaggaccttcagttgatctggctatttttag…
Cassida_inquinata_139MS0000139	aacattatacttcatttttggattttgatcaggaatagttggaacctctttaagaattttaattcggacagaactaggaaaccccggttcattaatcgggaatgaccaaatttataattcaattgttacagcccatgcatttattataattttctttatagttatacctgttataattggaggtttcggaaattgattagttccgttaatactaggagcaccggacatagctttcccacgattaaataacataagattttggctacttccaccctcaattacatttttaattataagaagaattatcgaaagaggggcaggaactgggtgaactgtgtatccccccctctcatcaaatattgcacatagaggggcatcagtagatatagcaatctttag…
Labidostomis_sp1_140MS0000140	tactctctatttcattttcggagcctgatcaggaatagtaggtacatctcttagacttctaattcgagtagagctgggaaaccctggcacattaattggtaatgaccaaatttataataccatcgtaacagctcacgcatttattataattttctttatagtaatacccattataattgggggattcggtaattgactggtccctctaatactaggagcccctgacatggcatttcctcgtataaataatataagattctggctgttacccccttctttgaccctcctccttataagaagaatcgtagaaaatggtgcaggaacgggctgaactgtttatccccccttatctgccaatattgcccatagaggttcttctgtagacctagccatcttcag…
Smaragdina_sp1_141MS0000141	taccttgtacttcatctttggagcatgatcaggaatagtaggaacatcccttagacttttaattcgagtagaacttggaaatccaggttcactaattggaaatgatcaaatttataataccatcgttactgcccatgcatttattataattttcttcatagttatgccaattataattggaggcttcggaaactgattagtaccattaatattaggtgcacccgatatagcatttccacgaataaataacataagattttgactattaccgccttcactaacccttctattaataagaagaatcgttgaaaacggggcaggaactggatgaacagtttatccacctttatcagctaatatcgctcatagaggggcttccgttgatttagctattttcag…
Entomoscelis_rumicis_142MS0000142	aacattatattttatttttggaatttgggctggaatagttggaacttctcttagaattttaattcgtgctgaattaggaaaccccggttctttaattggaaatgaccaaatttataatgtcattgtaacagctcatgcctttatcataattttttttatagttataccaattataattggaggtttcgggaattgattagtacccttaataattggagctcccgatatagccttccctcgaataaataacatgagattttggttattacccccatctttatttcttttactaataagaagaattgttgaaaatggagcaggaacaggatgaacagtttacccccctctttcagctaatatcgctcatagaggttcatccgtagatttagctattttcag…
Cryptocephalus_dumonti_143MS0000143	taccttatattttctgtttggagcctgagcaggaatagtcggaacatcgctcaggctcttgattcgaattgaattaggaaacccaggatcattgatcggaaacgatcaaatttataataccattgttacagcccacgcttttattataattttctttatagttataccaattataattggtggattcggaaattgattagttcccttgatattaggggctcctgatatggcctttccccgaataaacaatataagattttgattgcttccgccctcattaacgcttctattaataagaagaattgtagaaaatggggcaggaacaggatgaactgtttatccccccttatcatcaaccatcgcccatactggatcctcagttgatctagcaatttttag…
Cryptocephalus_dumonti_144MS0000144	taccttatattttctgtttggggcctgggcaggaatagttggaacatcactaaggctcttgattcgaattgaattaggaaatccaggatcattaattggaaatgaccaaatttataacaccattgttacagcccacgcttttattataattttctttatagttataccaatcataatcggcggattcggaaattgattagttccattaatattaggagcccctgatatagcctttccccgaataaacaatataagattttgattgcttccgccttcattaacgcttctgttaataagaagaattgtagaaaatggggcaggaacaggatgaacagtttatccccccctatcatcaaccatcgctcacactggatcctcagttgatctagcaatttttag…
Cryptocephalus_molossus_145MS0000145	tactctgtactttctatttggagcatgagcaggtatagttggaacatcactaagattattaatccgaattgaattaggaaatccaggatcactaattggtaatgaccaaatttataacacaatcgtaacagctcacgcttttgttataatttttttcatagttataccaattataattggaggatttgggaattgactgcttcctttaatacttggggccccagatatggcttttccccgaataaacaatataagattttggctacttcccccttctttaactctacttctaataagtagaattgtagaaaacggggcaggaacaggctgaactgtttatccccctctttcatcaacaattgctcatacaggaccatcggtagatttagctatttttag…
Calomicrus_sp1_146MS0000146	aactttatattttatttttggtatttgagcaggaatagttggaacttctttaagaattctaattcgtgcagaattaggtaatcctggctctttaattggaaatgaccaaatttataatgttattgtaacagcccatgcattcattataatttttttcatagtaataccaattataattggaggattcggaaattgattagttccattaataattggtgccccagatatagcatttcctcgaataaataatataagattttgattactacccccatctttatttttattaattataagaagaattgttgaaagaggagctggtacaggatgaactgtatacccacctctttcatcaaatattgctcacggaggggcttcagtagatttagcaatttttag…
Luperus_sp1_147MS0000147	gactttatattttatttttggaatttgagctggtatggttggaacttcactaagaattttaattcgagctgaattagggagacccggatctttaattggaaatgatcaaatctataatgttattgtaactgcccatgcttttattataattttctttatagtaatgcccatcataattggtggatttggaaactgattagtcccactaataatcggcgctcctgatatggctttcccccgaatgaataacataagattttgattattaccgccttctttatttttacttattataagaagagtagtagaaagaggtgctggaacaggatgaacagtttacccccctctctcttctaatatcgcccatggaggagcctctgttgatttagctatttttag…
Cryptocephalus_ragusanus_148MS0000148	taccttatattttattttcggggcatgagccggaataatcggaacatccctaagtttactaattcgaattgaattgggaagccccggatccctaattggaaacgaccaaatctataatactatcgtaacagcccatgcttttatcatgattttcttcatagttataccaattatgattggaggttttggcaactgactagtacctttaatattaggagcacctgatatagcctttcctcgaataaacaatatgagattttggcttcttcccccttctttaactcttcttttaataagaagaatcgtggaaaatggagcaggaaccggctgaactgtttatccccctctttcatctacaattgctcacgccggagcatcagttgatttagcaatttttag…
Stylosomus_minutissimus_149MS0000149	caccttatactttatctttggtgcatgatctggaatagtagggacatcccttagcctacttattcgagtagaactaggaagacctggctctctcattggaaatgaccaaatttacaacactattgttactgcccatgctttcattataattttctttatagttataccaattataattggaggattcggaaactggctagtcccccttatactaggagcccctgatatggctttcccacgaataaataatataagattctggctattacccccgtcccttctactcctcttaataagaagaattgtagaaaacggggctgggacaggctgaactgtttatcctcccctctcagccaatatcgcccatggaggaccttcagtagatttagcaatttttag…
Colaspidea_sp1_150MS0000150	nnnnnnnnnnnnnnnnnnnnnnnnnnnnnnnnnnnnagttggaacttctttaagcctacttattcgaattgaattaggaaaccccggaaccctaattggaaatgaccaaatttacaatacaattgtaactgctcatgcattcatcataattttttttatagtaataccaatcataattggtggattcggaaattgattagtgcccttaatacttggagcgccagatatagctttcccacgaataaacaacataagattttgacttcttcccccttctttaactcttttagttataagaagaattgttgaaaacggagttggtacaggatggacagtttatcccccattatctgctaatgtagctcatagaggatctagagtagatctagcaatttttag…
Tituboea_biguttata_151MS0000151	taccctctacttcatttttggggcatgatctggaatagttggaacatcattaaggcttctaattcgagtagagctaggcaaccctggcacactaattggaaatgaccaaatctataataccattgtgacagcgcatgcattcattataattttctttatagttataccaattataattggcggctttgggaactgattggtgcccctgatgcttggggccccggatatagccttcccccggataaacaacataagattttggctcttacccccctcactaactctccttcttataagaagaattgtagaaaacggagccggaacgggttgaacagtctacccgcccttatcagctaacatcgcccatagaggatgctccgttgatctggctatcttcag…
Tituboea_biguttata_152MS0000152	taccctctacttcatttttggggcatgatctggaatagttggaacatcattaaggcttctaattcgagtagagctaggcaaccctggcacactaattggaaatgaccaaatctataataccattgtgacagcgcatgcattcattataattttctttatagttataccaattataattggcggctttgggaactgattggtgcccctgatgcttggggccccggatatagccttcccccggataaacaacataagattttggctcttacccccctcactaactctccttcttataagaagaattgtagaaaacggagccggaacgggttgaacagtctacccgcccttatcagctaacatcgcccatagaggatgctccgttgatctggctatcttcag…
Cassida_denticollis_153MS0000153	nnnnnnnnnnnnnnnnnnnnnnntttggtcaggaatagtaggaacatctttaagaattctaattcgtgcagaattaggtaatccaggaactctaattggaaatgatcaaatttataattcaattgttacagcccatgccttcatcataattttcttcatagttatacctatcataatcggaggttttggaaattggttggtaccattaatactaggagcacctgatatagcattcccacgattaaacaatataagattctggttacttcccccctcaatcacctttttaatcataagaagaattatcgaaagaggagcaggaactgggtggacagtttacccacctctttcatcaaatattgctcatagaggagcgtccgtagatatagcaatctttag…
Plagiodera_versicolora_154MS0000154	aactttatattttatttttggaatttgagctggaatagttggtacttccctaagtattttaattcgagctgaattaggtaaccctggctctttgattggaaatgatcaaatttataatgtaattgtaactgcccatgctttcattataatttttttcatagttataccaatcataatcgggggattcggaaattgattagtccctttaataattggtgccccggatatagctttccctcgattaaacaatataagattttgattattacccccctctttatttcttcttttaatgagaagagtagtagaaaatggagctggaacagggtgaacagtctacccccctctttctgctaatattgcacatagaggatcttctgtagatcttgcaattttcag…
Galeruca_pomonae_155MS0000155	aacattatattttatttttggaatttgagctggaatagttggaacctctttaagaatcctagtacgaacagaattaggtagaccaggaacattaattggtaatgaccaaatttataatgtaattgttacagcccatgcttttatcataattttttttatagtaatacccattataattggaggatttggaaactgattagttcccctaataattggtgcaccagatatagccttcccccgaataaacaatataagattttgattactacccccatcattatttctattgattataagaagaattgtagaaagaggagcaggaacaggatgaacagtttaccccccactttcatctaatattgctcatggcggatcttcagtagatctagctatttttag…
Cassida_alpina_156MS0000156	aacattatattttatttttggattttgatcaggaatagtaggaacatcgttaagaattctaattcgagcagagttaggaaaccccggaaccttaattggaaacgatcaaatttataactcaattgttacagcccacgcctttattataattttttttatagtaatacctattataattggagggttcggaaattgattagtacccctaatactaggagcacccgacatagcattcccacgactaaacaacataagattctggcttcttcccccctcgatcacgtttttaattataagaagaattatcgaaagaggggcaggaacaggatgaacagtatacccacccctttcatcaaatattgcacataggggagcttctgtggatatagcaattttcag…
Prasocuris_phellandrii_158MS0000158	tacattatacttcatttttggaatttgagctggtatagtcgggacatcattaagaatactgattcgttcagaattaggaaaccccggatcattaattgggaatgatcaaatttataatgtgattgttacagcccatgcttttatcataattttttttatagtaatacctattataattgggggatttgggaattggttagtgcccttaataattggagcccctgatatagcattccctcgattaaataatataagattttggttattacccccatctttattccttctattaataagaagaattgtagaaaacggtgccgggactggatgaacagtttacccacctttatcagctaatgtagctcacagaggatcatctgttgatttagctatttttag…
Chrysolina_graminis_159MS0000159	aaccctctattttatttttggaacttgagcaggaatagtcggaacttcattaagagttttaattcgtacagaattaggtaaccccggaactctcattggtaatgatcaaatttacaatgtaattgtaactgcccatgcttttattatgatttttttcatagtaatacctatcataattggggggtttggaaattgattagtgcccctaatgttaggagcccctgatatggcattccctcgaataaacaatataagattttgattactgcctccctcattaatttttctgttaataagaagaattgtagaaaatggggtagggacaggctgaactgtttacccccctttatcagctaatgttgcccatagtggcccttctgtggatcttgcaatttttag…
Cryptocephalus_transcaucasicus_160MS0000160	nnnnnnnnnnnnnnnnnnnnnnnnnnnnnctggcatagtaggaacttcattaagattgctgattcgagtagaattaggcaatcctggatcacttattggcaatgaccaaatttataacactatcgttacagcacatgcatttatcataattttttttatagtaatgccaattataattggcggatttggtaactggttagtacccttaatacttggagcccctgatatagcatttccccgrataaacaatataagattttggcttctacccccctcattgacccttcttcttataagaagaattgtggaaaatggagcaggtactggatgaaccgtttacccccccttatcatcaacaattgcccatacaggctcctccgttgatttagcaatttttag…
Chrysolina_varians_161MS0000161	tacgttgtattttatttttggaatatgggcaggaatagtagggacttcattaagaattttgattcgcgccgaattaggtaaccccggaaccttaatcggaaatgatcaaatttataatgttattgtgactgctcatgcttttatcataattttttttatggtaatgccaattataattggtggatttgggaattgactagtacccttaatactaggtgcccctgatatggcattcccacgaataaataatataagattttgattgctgcctccctcattaatttttcttttaataagaagaattgtagaaaatggggtaggtacaggatggacagtttacccccctttatcagctaatatcgctcataggggcccatcagtagatttagctatttttag…
Agelastica_alni_162MS0000162	aacwctatacttcatttttggtgtttgagcaggaatagtaggaacatcgttaagaattctaattcgagtagaattaggaaacccaggttcattaattggcaatgaccaaatttataatgtaatcgtaacagctcacgcttttatcataattttttttatagttataccaatcataattggaggatttggtaattgacttgttccattaataattggtgctccagatatagcatttccacgaataaataatataagattttgattattacccccatcaatttttttattaattataagtagaattgtagaaagaggagcaggaactggatgaacagtatatccccccttatcttctaatatagcccataatggttcatcagtcgatttagctatttttag…
Cryptocephalus_fulvus_163MS0000163	cactctatatttcctttttggagcttgggccggcatagtcggaacatctttaaggttactaattcgtattgaattaggaaaccctggctcattaattggtaatgaccaaatttataacactattgttacagcacatgctttcattatgattttctttatagtaatgcccattataattggagggttcggaaactggcttgtaccacttatgttaggagcccctgatatagcatttccccgaataaataacataagattttggcttctcccaccgtcattaactctccttcttataagaagaattgttgaaaatggggcaggaacaggctgaactgtttatccgcctctttcagcaactattgcccatgcaggctcctctgttgatttagccatttttag…
Stylosomus_minutissimus_164MS0000164	caccttatactttatctttggtgcatgatctggaatagtagggacatcccttagcctacttattcgagtagaactaggaagacctggctctctcattggaaatgaccaaatttacaatactattgttactgcccatgctttcattataattttctttatagttataccaattataattggaggattcggaaactggctagtcccccttatactaggagcccctgatatggctttcccacgaataaataatataagattctggctattgcccccgtcccttctactcctcttaataagaagaattgtagaaaatggggctgggacaggatgaactgtttatccacccctctcagccaatatcgcccatggaggaccttcagtagatttagcaatttttag…
Chrysolina_haemoptera_165MS0000165	aacactatattttattttcggtatatgagccggaatagtaggaacttcattaagaattttaattcgtgcagaattaggaaatcctggaacattaattggaaatgatcaaatttataatgtaattgtaacagcccatgcttttattataatttttttcatagtaataccaattataattgggggatttggaaattgattagtaccattaatacttggtgctcctgatatagcattccctcgaataaataatataagattttgattacttcccccctcattaattttccttttattaagaagaattgtagaaaacggtgtaggaacaggttgaacggtttacccccccttatcagccaatattgcacatagaggatcttcagtagatttggctatttttag…
Cryptocephalus_biguttatus_166MS0000166	caccctatattttctttttggggcatgagcaggaataattggaacatcattaagtttactaattcgagttgaattaggaaatccaggttcactaattggcaatgatcaaatctataacacaattgtaacagctcacgctttcatcataatttttttcatagtaataccaattatgattggaggattcggtaattgattagtccccttgatactaggagctcctgatatagcttttccccgaataaataacataagattctggctccttcccccctcattaatgcttcttctaataagaagaattgtagaaaatggagcaggaactggctgaacagtgtatccccccctttcagcaactattgctcatacagggccatctgtagatcttgcaatttttag…
Oulema_melanopus_168MS0000168	gacattatattttatttttggggcctgatcaggcatagtcggaacatctttaagaataataatccgaactgaattaggaaaccctggatcattaattggtaatgatcaaatttacaatgtaattgttactgcacatgcctttattataattttttttatagtaataccaattataattggaggcttcggaaattgattagttccccttatactaggggctccagatatagcttttccccgaataaataacataagattttgacttctcccaccttcaatttctttactattaataagaagaattgtcgaaaatggagcaggaactggttgaactgtttatcctcctttatcagctaacatttcccataatggagcttcagttgatttagcaatttttag…
Luperus_viridipennis_169MS0000169	taccttatactttatttttggaatctgggccggaataatcggaacttcactaagaatcctaattcgagctgaattgggaaggccaggatccttaattggcaatgatcaaatttataacgtcattgttactgcccatgctttcattataatttttttcatggtaatgccaattataattggcggatttggaaactgattagtccccctaataatcggagctccagatatagcctttcctcgaataaataatatgagattttgattactgcctccttccatttttcttttaattataagaagcgtggttgaaagaggggccggaacaggttgaactgtctaccctcctctgtcttcaaacattgcccatggtggggcttctgtagacctcgctatttttag…
Smaragdina_flavicollis_170MS0000170	tactttatatttcatttttggagcatgatcaggcatagtaggaacatctctcagattattaattcgagtagaactcggcaacccaggaaccctaattggaaatgatcaaatttataatactattgtaactgcccatgcattcattataattttcttcatagtaataccagtcataattgggggrttcggaaactggctagttccactaatattaggtgctcccgatatggcctttccccgaataaataatataagattttggttgctacccccctctcttacactcctcttaataagaagaattgtagaaaatggagcaggaacaggatgaactgtatatcctcccttatctgcaaatytagctcatagaggggcctccgtagatttagcaattttcag…
Cryptocephalus_imperialis_171MS0000171	aacactatattttttatttggagcatgagcaggaataattggaacatcattaagtttattagttcgagttgaattaggaaatccaggttcattaattggcaatgatcaagtttataacacaattgttacagcccatgctttcattataattttttttatagttataccaattataattggtggattcggtaactgactagttcccctaatattaggagctcctgatatagcttttcctcgaataaataacataagattttgactcctccccccctcacttacacttcttctaataagaagaatcgtagaaaatggagcaggaactggttgaacagtttatccacctctttcagcaactattgctcatactggaccatcagtagatcttgcaatctttag…
Neocrepidodera_peirolerii_173MS0000173	nnnnnnnnnnnnnnnnnnnnnnnnnnnnnnnnnnnnnnnnnnnnnnnnnnnnnnnnnnntaattcgtacngaactaggaaatccaggatctttaattggaaatgatcaaatttacaatgttattgtaactgctcatgcgtttatcataattttttttatagtgatacccattataattggaggatttggcaactgattaattccattaataattggagcccctgacatagcattcccccgaataaataacataagattttgacttttacccccatctttatttctccttcttataagaagaatagtagaaagaggagctggaaccggatgaacagtttacccccctttatcttcaaatattgcccatagtggctcctccgtcgatttagctatttttag…
Sphaeroderma_rubidum_174MS0000174	aacattatattttatttttggtatttgagcaggaatagttggaatatcactaagaatcttaattcgaatagaactaggaaacccgggctctttaattggaaatgatcaaatttataatgtaattgtaacagcccatgcttttgtcataatttttttcatagttatgcctattataattgggggatttggaaattgattagttcccttaataattggtgcccctgatatagcattccctcgaatgaataatataagattttgacttttacccccatcgctttttttcttaattataagaagaatcgtagaaagaggtgcaggaactggttgaacagtttacccccccctgtcatcaaatattgcccatggaggagcatcagtagatcttgccatttttag…
Chrysolina_haemoptera_175MS0000175	aacactatattttatttttggtatatgagccggaatagtcggaacttcactaagaatcttaattcgtgcagaattaggaaatcccggaacattaattggaaatgatcaaatttataatgtaattgtaacagcccatgcttttattataatttttttcatagtaataccaattataattggaggattcggaaattggttagtaccattaatacttggggctcccgatatagcatttcctcgaataaataatataagattttgattacttcccccttcattaattttccttttattaagaagaattgtagaaaacggtgtaggaacaggttgaacggtttacccccctttatcagccaatattgcacatagaggatcttcagtagatttggctatttttag…
Aphthona_lutescens_176MS0000176	aacattatattttatttttgggatttgatcaggaatagtaggaacttccttaagagtattaattcgaacagaattaggtaatccaggatccttaattggaaatgatcaaatttataatgttattgtaactgcccatgcttttatcataattttttttatagtcatacctattataattggtggatttggaaactgattagtacccctaataatcggtgcccctgatatagcctttccacgaataaataatataaggttttgacttttacctccttccttaattttcttaattataagaagaatagtagaaagaggggctgggactggttgaactgtttatcctccattatcttcaaatattgctcacggaggatcatcagttgatcttgcaatttttag…
Neocrepidodera_transversa_177MS0000177	aacattatactttatttttggtatatgatccggaataatcggaacctccctaagaatgctaattcgaactgaattaggaaaccctggatctttaattgggaatgaccaaatttataacgttattgtcactgctcacgcttttattataattttttttatggtaatacctattataattggaggatttggaaattgattagtacctttaataattggagctcctgatatagctttcccccgaataaataacataagattctgactcttacccccatctctatttttactcctaataagaagaatagtagaaagaggagctggaacaggatgaacagtttatccccccctgtcatccaatcttgcccatagaggatcctctgttgatttagcaatctttag…
Psylliodes_gibbosa_178MS0000178	tactttatattttatttttggaatttgatcaggaataatcggaacctctcttagaatcttaattcgagcagaattggggagtcctggctcattaattgggaatgatcaaatttataatgttattgtgactgcccatgcttttattataattttctttatagtaataccaattataattgggggatttggaaattggttaattcccctgataattggagcccctgatatagctttcccacgaataaataatataagattttgactattgcccccatcattactcttattattaataagaaggttagtcgagagaggtgcaggaacagggtgaactgtttatccccccttatcttctaatattgcccatagaggatcttctgttgacttagctattttcag…
Chrysolina_varians_179MS0000179	tacgttgtattttatttttggaatatgggcaggaatagtagggacttcattaagaattttgattcgcgccgaattaggtaaccccggaaccttaatcggaaatgatcaaatttataatgttattgtaactgctcatgcttttatcataattttttttatggtaataccaattataattggtggatttgggaattgactagtacccttaatactaggtgcccctgatatggcattcccacgaataaataatataagattttgattgctgcctccctcattaatttttcttttaataagaagaattgtagaaaatggggtaggtacaggatggacagtttacccccctttatcagctaatatcgctcataggggcccatcagtagatttagctatttttag…
Entomoscelis_rumicis_180MS0000180	aacattatattttatttttggaatttgggctggaatagttggaacttctcttagaattttaattcgtgctgaattaggaaaccccggttctttaattggaaatgaccaaatttataatgtcattgtaacagctcatgcctttatcataattttttttatagttatgccaattataattggaggtttcgggaattgattagtacccttaataattggagctcccgatatagccttccctcgaataaataacatgagattttggttattacccccatctttatttcttttactaataagaagaattgttgaaaatggagtaggaacaggatgaacagtttacccccctctttcagctaatatcgctcatagaggttcatccgtagatttagctattttcag…
Coptocephala_sp2_181MS0000181	tactctatattttatctttggagcatgatctggaatagtaggaacatcccttagtttattaatccgagtagaactcggtaatccaggaacccttattggtaacgatcaaatttataatactattgttacagctcatgccttcattataattttctttatagttatacctattataattggagggtttggaaactgattagttccactaatacttggtgctccagatatagcttttccacgaataaacaacataagtttttggcttctaccgccttcacttacccttttactaataagaagaatcgtagaaaatggggcaggaactggttgaacagtttatccgcctctatcagccaacattgctcatagaggtgcttcagttgatttagccattttcag…
Cryptocephalus_bilineatus_182MS0000182	caccctctacttcatttttggagcctgagcaggaatagtaggaacatctttaagaatactaattcgtatcgaacttggtacccctggatcattgatcggaaatgatcaaatttataatactattgttacagcccatgcctttattataattttctttatagttatacctattataattggaggattcggaaactgactagtccctctaatattaggagctcctgatatagcatttccacgaataaataatataaggttttgacttctacccccctcattgacccttttattgataagtagaattgtagaaaacggcgcagggaccgggtgaacagtttatccccctcttgcagcaaccatcacacatgcgggatcttcagttgatttagccattttcag…
Altica_oleracea_183MS0000183	gaccttgtattttctatttgggatttgggcaggaataattggcacctctataagacttttaattcgaactgaattaggaagacctggctcattaattggaaatgatcaaatttataatgtaattgttactgctcatgcatttatcataattttctttatagtaatgccaataataattggaggatttggtaattgacttgtacctcttataattggtgctcctgatatagctttccctcgaataaataatataagattttgattactcccaccatcaatttttttattattaataagaagaataacagaaagaggagcaggaactggatgaacagtttatcccccactatcatctaatcttgctcataacggcccatctgttgatttagctatttttag…
Longitarsus_apicalis_184MS0000184	tactttatattttatttttgggatttgagcaggaataattggaacctccctaagaattttaattcgaacagaattaggaaaccccggctccttaattggaaatgatcaaatttataatgttattgtaactgcccatgcatttattataatttttttcatagtaataccaattataattggaggatttggaaactgattagtacccctaataattggtgccccagatatagccttcccccgaataaataatataagattttggttactacccccatctttatttttattagtaataagaagaatagtagaaagtggagccgggactggctgaactgtctatccccctttatcttcaaatattgctcatggtggatcctctgttgatttagcaatttttag…
Clytra_quadripunctata_185MS0000185	cactctttacttcgtttttggtgcttgatcaggaatagtaggaacatcgctgagtcttttaatccgagtagaactcggcaacccgggcaccctgattggaaacgatcagatctacaatacaattgttactgcccacgcatttattatgattttcttcatagttataccaattataattggaggtttcggaaattggttagttcccctgatactgggcgcccctgatatggccttccctcgaataaataatataagattttggcttctacccccatctttaactcttcttctaataagaagaattgttgaaaatggggcaggcactggctgaactgtttaccccccactttcagctaacattgcccacagaggagcttcagtcgacctggctattttcag…
Agelastica_alni_186MS0000186	aacactatacttcatttttggtgtttgagcaggaatagtaggaacatcgttaagaattctaattcgagtagaattaggaaacccaggttcattaattggcaatgaccaaatttataatgtaatcgtaacagctcacgcttttatcataattttttttatagttataccaatcataattggaggatttggtaattgacttgttccattaataattggtgctccagatatagcatttccacgaataaataatataagattttgattattacccccatcaatttttttattaattataagtagaattgtagaaagaggagtaggaactggatgaacagtatatccacccttatcttctaatatagcccataatggttcatcagtcgatttagctatttttag…
Oulema_duftschmidi_189MS0000189	aacattatattttatttttggggcctgatcaggcatagtcggaacatctttaagaataataatccgaactgaattaggaaaccctggatcattaattggtaatgatcaaatttacaatgtaattgtgactgcacatgcctttattataattttttttatagtaatgccaattataattggaggcttcggaaattgattagttccccttatactaggggctccagatatagctttcccccgaataaataacataagattttgacttctcccaccttcaatttctttactattaataagaagaattgtcgaaaatggggcaggaactggttgaactgtttatcctcctttatcagctaacatttcccataatggagcttcagttgatttagcaatttttag…
Lilioceris_merdigera_190MS0000190	aactttatattttattttcggagcatgatcaggaatagtcggaacctcattaagaatactaattcgtacagaattaggaaacccaggttctttaattggaaacgaccaaatttataatgtaattgtcacagctcatgcttttattataattttctttatagttatacctattataatcggaggattcggaaattgactagtacctcttatactaggagccccagatatagcatttcctcgaataaacaatataagattttgactactccccccttcgttgacccttctattaatgagaagaattgtagaaaatggggcaggaacaggttgaactgtttacccaccgttatctgctaatttagcacataatggagcatcagttgatttagcaatttttag…
Cassida_sanguinolenta_191MS0000191	aacgttatattttatttttgggttttgatcaggaatagtaggaacatcgctcagaattttaatccgggcagaattaggaaaccccggaacattaattgggaatgatcagatttacaattcaattgtaacagcacatgcctttattataatttttttcatagttataccaattataattggaggttttggaaattgattagtacctcttatattaggagcaccagatatagctttcccacgattaaataatataagattttgactccttcctccttcaattacatttttaattataagaagaattattgaaagaggagcaggaacaggttgaacagtttaccctcccctttcttcaaatattgctcatagaggagcttctgtagatatagcaatctttag…
Cryptocephalus_bipunctatus_193MS0000193	taccctatattttctatttggggcatgagcaggaataattggaacatcattaagtttactaattcgaattgaattaggaaacccaggttcactaattggtaacgatcaaatctataacacaattgtaacagctcacgctttcatcataattttttttatagtaataccaatcatgattggagggttcggtaactgattagtccctttaatactaggagcccctgatatagctttcccccgaataaataatataagattttgacttcttcccccctcgttaatgcttcttttaataagaagaattgtagaaaatggagcaggaactggctgaacagtgtatccccccctttcagcaactattgcccatacagggccatctgtagatctcgccatttttag…
Cryptocephalus_elegantulus_194MS0000194	cacactatatttcatttttggggcatgagcaggaatagtaggaacatccttgagaatacttattcgcattgaacttggcactcctgggtcattaatcggaaacgatcaaatttataacactattgtaacagctcatgcctttatcataattttcttcatagtaatacccatcataattggaggattcggaaactgactagttcctttaatattaggagccccagatatagcattcccacgaatgaataatataagattttgactcttacccccttcactaactcttcttctgataagaagaattgtagaaaacggggcagggacaggatgaacagtttatccccccctttcagccactattgcccacacaggatcttcagttgatttggctattttcag…
Cryptocephalus_bipunctatus_197MS0000197	taccctatattttctatttggggcatgagcaggaataattggaacatcattaagtttactaattcgaattgaattaggaaacccaggttcactaattggtaacgatcaaatctataacacaattgtgacagctcacgctttcatcataattttttttatagtaataccaatcatgattggagggttcggtaactgattagtccctttaatactaggagcccctgatatagctttcccccgaataaataatataagattttgacttcttcccccctcgttaatgcttcttttaataagaagaattgtagaaaatggagcaggaactggctgaacagtgtatccccccctttcagcaactattgcccatacagggccatcagtagatctcgccatttttag…
Calomicrus_circumfusus_198MS0000198	aactttatatttcatttttggtatttgagctggaatagtaggaacttctttaagaattttaattcgagcagaattaggtagccctggatctttaattggaaatgatcaaatttataatgttattgtaacagcccatgcattcattataatttttttcatagttatgccaatcataattggaggatttggaaattgacttgttcctttaataattggagcccctgatatagcattccctcgaataaataacataagattttgattgttacctccttctttatttttactaattataagaagaattgtagaaagaggtgctggtactggatgaactgtatacccccctttatcctctaatattgcccatagaggagcttcagtagatttagcaatttttag…
Cryptocephalus_biguttatus_199MS0000199	caccctatattttctttttggggcatgagcaggaataattggaacatcattaagtttactaattcgagttgaattaggaaatccaggctcactaattggcaatgatcaaatctataacacaattgtaacagctcacgctttcatcataatttttttcatagtaataccaattataattggagggttcggtaattgattagtccctttgatactgggagctcctgatatagcttttccccgaataaataatataagattctggctccttcccccctcattaatgcttcttctaataagaagaattgtagaaaatggagcaggaactggctgaacagtgtatccccccctttcagcaactattgctcatacagggccatctgtagatcttgcaatttttag…
Cryptocephalus_cristula_200MS0000200	taccttatacttcctatttggtgcttgggctggcatagtaggaacttcattaagattgctaattcgagtagaattgggcaatcctggatcactcattggtaatgaccaaatctataatactattgttacagcccatgcatttatcataattttttttatagtaataccaattataattggcggatttggtaactgattaatccctctaatattaggagcccctgatatagcatttcctcgaataaacaatataagattttgattactaccaccctcactgacccttcttctcataagaagaattgtagaaaacggtgcaggtactggatgaacagtttacccgcccctatcatcaacaattgcccatacaggctcctccgttgatttagcaattttcag…
Cryptocephalus_cristula_201MS0000201	taccttatacttcctatttggtgcttgggctggcatagtaggaacttcattaagattgctaattcgagtagaattgggcaatcctggatcactcattggtaatgaccaaatctataatactattgttacagcccatgcatttatcataattttttttatagtaataccaattataattggcggatttggtaactgattaatccctctaatattaggagcccctgatatagcatttcctcgaataaacaatataagattttgattactaccaccctcactgacccttcttctcataagaagaattgtagaaaacggtgcaggtactggatgaacagtttacccgcccctatcatcaacaattgcccatacaggctcctccgttgatttagcaattttcag…
Cryptocephalus_tetraspilus_203MS0000203	taccttatactttcttcttggagcttgggcaggactagtgggaacatccttaagactcctaattcgagttgaactaggaaatccaggatcattaattggtaatgaccaaatttataatacaattgttacagcccatgcattcatcataattttttttatagttataccaatcataattggaggattcggaaattgattaattcccctaatacttggggctcctgatatagcttttccccgaataaataatataagattttgattacttccaccctcactaactcttctccttataagaagaattgtagaaaatggcgccggaaccggctgaacagtttatccacctttatcagctactattgctcatactggagcatctgtagatttagctatttttag…
Calomicrus_circumfusus_205MS0000205	aactttatatttcatttttggtatttgagctggaatagttggaacttctttaagaattttaattcgagcagaattaggtagccctggatctttaattggaaatgaccaaatttataatgttattgtaacagcccatgcattcattataatttttttcatagttatgccaatcataattggaggatttggaaattgacttgttcccttaataattggagcccctgatatagcattccctcgaataaataatataagattttgattgttacctccttctttatttttactaattataagaagaattgtagaaagaggtgctggtactggatgaactgtatacccccctttatcctctaatattgcccatagaggagcttcagtagatttagcaatttttag…
Sermylassa_halensis_206MS0000206	aacattatactttatttttggaatctgagccggaatggtcggaacttccttaagagttctaattcgtatagaattgggaaaccctggctctttaattggaaatgaccaaatctataatgttattgttactgcccatgcctttattataattttttttatagtaatacctgtaataattgggggattcgggaatcgattagtacccctaataattggagctcccgatatagctttcccacgattaaataacataagattctgattactacccccctcyctatttctattaattataagaagcrttgtagaaagtggtgccggaaccggatgaactgtttatccccctctttctgctaatattgctcataatggctcttcagtagatttagcaatttttag…
Sermylassa_halensis_207MS0000207	aacattatactttatttttggaatctgagccggaatggtcggaacttccttaagagttctaattcgtatagaattgggaaaccctggctctttaattggaaatgaccaaatctataatgttattgttactgcccatgcctttattataattttttttatagtaatacctgtaataattgggggattcgggaattgattagtacccctaataattggagctcccgatatagctttcccacgattaaataacataagattctgattactacccccctcyctatttctattaattataagaagcgttgtagaaagtggtgccggaaccggatgaactgtttatccccctctttctgctaatattgctcataatggytcttcagtagatttagcaatttttag…
Cryptocephalus_globicollis_208MS0000208	caccttatacttcctatttggtgcttgggctggcatagtaggaacttcattaagattgctgattcgagtagaattaggcaatcctggatcacttattggcaatgaccaaatttataatactatcgttacagcacacgcatttatcataattttttttatagtaataccaattataattggcggatttggtaactggttagtacccttaatacttggggcccctgatatagcattcccccggataaacaatataagattttggcttctacccccctcattgaccctcctgctcataagaagaattgtggaaaatggtgcaggtaccggatgaaccgtttaccctcccctatcatcaacaattgcccatacaggctcctctgttgatttagcaatttttag…
Cryptocephalus_primarius_209MS0000209	aaccctatattttatttttggggcatgagctggaatagtcggcatgtccttaagattattaattcgggtagagttagggagaccaggatccctgattggtaatgatcagatttacaatactatcgttacagcacacgcattcgttatgattttcttcatagtaatgccaattataattggaggatttggtaactgattagtaccattaatattaggagccccagatatggcatttccacgaataaataatataagattctggctgcttcccccatctttaactctcctcttaataagaagaattgttgaaaatggtgcagggacaggctgaaccgtttatccaccactctcatcaactgttgcccatataggatcttcagtcgatctagcaatctttag…
Cryptocephalus_quadripunctatus_210MS0000210	taccttatatttcatatttggtgcatgagccggaatagttggaacatccctaaggctattaattcgcgttgaactaggaaatcctggatcactaattggtaatgatcaaatttataatacagttgttacagctcacgcttttattataattttttttatagttatacctattataatcggaggattcggtaactgattagttcccctgatattaggagctcctgatatagctttcccccgaataaataacataagattctgattacttcccccatcattaacccttcttctaataagaagaattgtagaaaatggagtaggtactggctgaacagtatatccccctctctcagcctcaattgcccatgcaggagcatcagttgatttagctatttttag…
Labidostomis_lusitanica_211MS0000211	tactctatacttcatcttcggagcttgatcaggtatagtcggaacctctcttagactcctaatccgagtagaactaggcaacccgggcacgctcatcggaaatgatcaaatttacaatactatcgtcacagcgcacgcattcattataattttctttatagttatgcctattataatcggaggctttggtaattggttagtccccctaatactaggagcccctgatatagctttccctcgaataaacaacataagattttgactactcccaccctctctaacccttctcctcataagaagaattgtagaaaatggagcaggcactggctgaactgtgtaccccccactatcagctaatattgcccacagaggctcatctgttgacctagctattttcag…
Gonioctena_olivacea_212MS0000212	tacgttatatttcatttttggaatttgagctggaatagtgggaacctcattaagaattttaattcgagctgaattaggtaatccagggtcactgattggcaatgatcaaatttataatgttattgtaacagctcatgctttcattataattttcttcatagtaatgccaattataattggagggttcggaaactgactagtcccattaatgttaggagcccctgatatagcattcccccgaatgaacaacataagattttgattattaccaccatcattattttttttgattataagaagagttgtagaaaggggagcagggacaggatgaactgtttatccccctctatctgcaaatattgctcatagaggatcttctgtagacttagctatttttag…
Cassida_subreticulata_214MS0000214	aacattatactttatctttggtttctggtcagggatagtaggaacatctctaagaatcctgattcgaacagaactaggaaacccaggatccctcattggaaacgaccagatttataactcaatcgttactgcccatgcatttatcataattttctttatagtaatacccattataattggagggtttggaaattgattagtgcctttaatactaggagccccagatatagctttcccccgactaaataatataagattctgattattaccaccatcaattacatttttaattatgagaagaattgttgaaagaggggcaggaacagggtgaacagtatacccacccctttcatcaaacattgcacataggggagcttcagtcgacctagcaatctttag…
Cryptocephalus_sexpustulatus_215MS0000215	caccttatatttcctatttggtgcatgggctgccatagtaggaacctcattaagattacttattcgagtggaattagggagaacaggatcacttattggtaatgaccaaatctataatactattgtcacagctcatgcttttgttataattttcttcatagttataccaattataattggaggcttcggtaactgattagtccccttaatactaggagctcccgatatagcattcccccgaataaacaatataagattctggctcctacccccctcattaacccttcttctcataagaagaattgtagaaaacggagcagggaccggctgaacagtttacccccctctatcaacaacactcgctcacaatggttcttctgttgatttggcaatttttag…
Smaragdina_concolor_216MS0000216	tactttgtactttgtctttggggcctgggcaagaatagtcggaacatcattaagacttcttattcgagtagaactcggaaatcccggaaccttgattggaaatgaccaaatctataacacaattgttacagcccatgcttttattataattttttttatagtaatgccaattataattggaggatttggaaattgacttgttccattaatgttaggagctccagatatagcatttccacgaataaacaatataagattttgacttcttccaccatctttaacacttcttctaatgagaagaattgtagaaaatggggccggaacaggatgaacagtttatccccctctttctgcaaatatcgcacatggtggatcatctgtagatttagctattttcag…
Dibolia_rugulosa_217MS0000217	caccttatatttcatttttggaatttgggcaggaataattggaacttcgttaagagttttaattcgaactgaattagggaatccaggctcattaattggaaatgaccaaatttataatgtgattgtaacagcccatgcttttattataattttttttatagttatacccatcataattgggggatttggaaattgattagtccctctaataattggagctcctgatatggcattcccccgaataaataatataagattctgactattacccccctctttattccttcttttgataagaaggatagttgaaagaggagttggaactggatgaactgtttaccccccattatcatctaatattgcacatagaggaacttctgttgatttagctattttcag…
Cryptocephalus_sexpustulatus_218MS0000218	caccttatatttcctatttggtgcatgggctgccatagtaggaacctcattaagattacttattcgagtggaattagggagaacaggatcacttattggtaatgaccaaatctataatactattgtcacagctcatgcttttgttataattttcttcatagttataccaattataattggaggcttcggtaactgattagtccccttaatactaggagctcccgatatagcattcccccgaataaacaatataagattctggctcctacccccctcattaacccttcttctcataagaagaattgtagaaaacggagcagggaccggctgaacagtttacccccctctatcaacaacactcgctcacaatggttcttctgttgatttggcaatttttag…
Dibolia_rugulosa_219MS0000219	caccttatatttcatttttggaatttgggcaggaataattggaacttcattaagagttttaattcgaactgaattaggaaatccaggctcattaattggaaatgaccaaatttataatgtgattgtaacagcccatgcttttattataattttttttatagttatacccatcataattggaggatttggaaattgattagtccctctaataattggagcccctgatatagcattcccccggataaataatataagattctgactattacccccctctttattccttcttttgataagaagaatagttgaaagaggagttggaactggatgaactgtttaccccccattatcatctaatattgcacatggaggaacttctgttgatttagctattttcag…
Gonioctena_olivacea_221MS0000221	tacgttatatttcatttttggaatttgagctggaatagtgggaacctcattaagaattttaattcgagctgaattaggtaatccagggtcactgattggcaatgatcaaatttataatgttattgtaacagctcatgctttcattataattttcttcatagtaatgccaattataattggagggttcggaaactgactagtcccattaatgttaggagcccctgatatagcattcccccgaatgaacaacataagattttgattattaccaccatcattattttttttgattataagaagagttgtagaaaggggagcagggacaggatgaactgtttatccccctctatctgcaaatattgctcatagaggatcttctgtagacttagctatttttag…
Cryptocephalus_aquitanus_222MS0000222	aaccttatattttctatttggagcatgagccggaatagtaggtacatctttaagattattaatccgtgttgaattaggaaacccgggatcattaattggaaatgaccaaatttataataccattgtcactgctcacgcttttattataattttctttatagttatacctattataattggaggattcggcaattgactagtaccattaatactcggagcccctgatatagcttttccccgaataaataatataagattttgacttcttcccccatcattaacccttcttttaatgagaagaattgtagaaaatggcgcagggacaggttgaacggtttatcctcccctatcaacaacaattgctcatacaggatcctcagttgatttagctatttttag…
Gonioctena_olivacea_223MS0000223	tacgttatatttcatttttggaatttgagctggaatagtgggaacctcattaagaattttaattcgagctgaattaggtaatccagggtcactgattggcaatgatcaaatttataatgttattgtaacagctcatgctttcattataattttcttcatagtaatgccaattataattggagggttcggaaactgactagtcccattaatgttaggagcccctgatatagcattcccccgaatgaacaacataagattttgattattaccaccatcattattttttttgattataagaagagttgtagaaaggggagcagggacaggatgaactgtttatccccctctatctgcaaatattgctcatagaggatcttctgtagacttagctatttttag…
Cassida_rubiginosa_224MS0000224	aacattatatttcatttttggattctgatcaggaatagtgggaacatctctaagaattttaattcgagcagaattaggaaaccccggaacattaatcggaaatgaccaaatctataattcaattgttacagcccatgccttcatcataattttttttatagttataccaattataattggaggtttcgggaattgactagtacccctaatactaggagcaccagatatagcattcccacgattaaacaacataagattttggcttctaccaccttcaattacatttttaattataaggagagttattgaaagaggagcaggaacaggatgaacagtatatccaccattatcctctaatattgctcacagaggggcctctgtggacatagcaatttttag…
Exosoma_lusitanicum_225MS0000225	taccttatactttatttttggagtatgggccgggttaatcggcacttccctaagaatactagtacgtacagaattgggcaatcccggatcattaattggaaatgaccaaatctataatgttattgttactgcccatgcctttattataattttttttatagtaataccaattataattggtgggtttgggaattgacttgttcccctaataattggtgcccctgatatagctttccctcgaataaataacataagattctgactcctccccccttcactatttttgttaattataagaagaattgttgaaaatggggccggaacaggatgaactgtttacccccccctatcgtctaatataacccatagagggtcctctgtagatttagcaatttttag…
Hispa_atra_226MS0000226	aactttatattttatttttggattttgatcaggaatagtaggaacttctttaagaattttaattcgaacagagttaggtaacccaggaactcttattggaaatgaccaaatttataatgttattgtaactgctcatgcatttattataatttttttcatagttatacctattataattggagggtttgggaactgattagttcctttaataattggagcaccagatatagcattccctcgacttaataatataagattctgacttctacctccatctattttcctattaattatgagaagaatagttgaaagaggagcggggacaggatgaacagtttatccgcctttatcttcaaatattgctcatagaggtgcttcagttgatcttgcaatttttag…
Smaragdina_concolor_227MS0000227	tactttgtactttgtctttggagcctgggcaggaataatcggaacatcgttaagacttcttattcgagtagaactcggaaatccaggaaccttgattggaaatgaccaaatctacaacacaattgttacagcccatgcttttattataattttttttatagttataccaattataattggcggattcgggaattgacttgttccattaatgttaggggcaccagatatagcatttccacgaataaacaatataagattttgacttcttccaccatctttaacgcttcttctaataagaagaattgtagaaaatggggctgggacaggatgaacagtttatccccctctttctgcaaatatcgcgcatagcggatcatctgtagatttagctattttcag…
Longitarsus_atricillus_229MS0000229	tactttatattttatttttggaatttgagcaggaataattggaacctccttaagaattttaattcgaacagaattaggaaaccccggttccttaattggaaatgatcaaatttataatgttattgtaactgcccatgcattcattataattttttttatagtaataccaattataattggagggtttggaaactgattagtacccctaataatcggtgccccagatatagcctttcctcgaataaataatataagattttgattattacccccatctttatttttattagtaataagaagaatagtagaaagtggagctggaactggctgaactgtttaccctcctttatcttcaaatattgctcatggtggatcctctgttgatttagcaatttttag…
Longitarsus_atricillus_231MS0000231	tactttatattttatttttggaatttgagcaggaataattggaacctccttaagaattttaattcgaacagaattaggaaaccccggttccttaattggaaatgatcaaatttataatgttattgtaactgcccatgcattcattataattttttttatagtaataccaattataattggagggtttggaaactgattagtacccctaataatcggtgccccagatatagcctttcctcgaataaataatataagattttgattattacccccatctttatttttattagtaataagaagaatagtagaaagtggagctggaactggctgaactgtttaccctcctttatcttcaaatattgctcatggtggatcctctgttgatttagcaatttttag…
Cryptocephalus_cristula_232MS0000232	taccttatacttcctatttggtgcttgggctggcatagtaggaacttcattaagattgctaattcgagtagaattgggcaatcctggatcactcattggtaatgaccaaatctataatactattgttacagcccatgcatttatcataattttttttatagtaataccaattataattggcggatttggtaactgattaatccctctaatattaggagcccctgatatagcatttcctcgaataaacaatataagattttgattactaccaccctcactgacccttcttctcataagaagaattgtagaaaacggtgcaggtactggatgaacagtttacccgcccctatcatcaacaattgcccatacaggctcctccgttgatttagcaattttcag…
Cryptocephalus_aquitanus_233MS0000233	aaccttatattttctatttggagcatgagccggaatagtaggtacatctttaagattattaatccgtgttgaattaggaaacccgggatcattaattggaaatgaccaaatttataataccattgtcactgctcacgcttttattataattttctttatagttatacctattataattggaggattcggcaattgactagtaccattaatactcggagcccctgatatagcttttccccgaataaataatataagattttgacttcttcccccatcattaacccttcttttaatgagaagaattgtagaaaatggcgcagggacaggttgaacggtttatcctcccctatcaacaacaattgctcatacaggatcctcagttgatttagctatttttag…
Galeruca_tanaceti_234MS0000234	tacattatactttatttttggagtttgagctgggatagttggaacttctttaaggattttagtacgaacagaattaggaaggccaggaacattaattggaaatgaccaaatttacaacgttattgtaacagcccatgcttttatcataatttttttcatagtaatacccattataattggaggatttggaaattgactaatccctctaataattggagccccagatatagcttttcctcgaataaataatatgagattttgattattacccccatcactatttctgttaattatgagaagaattgttgaaagaggagcaggaacaggatgaacagtttaccccccactttcatctaatattgctcacggaggttcctcagtagatttagctatttttag…
Cryptocephalus_bimaculatus_236MS0000236	tactctgtacttcatatttggagcatgagcaggaatagttggaacatcgctaagtttattaattcgaattgaattaggaaacccaggatcattaattggtaacgatcaaatttataacacaattgttacagctcacgcttttgtcataattttctttatagttataccaattataattggaggatttggaaattgattacttcccttaatgcttggtgctcctgatatagcctttccacgaataaataatataagattttggttgcttcccccttccctaactcttcttttaatgagaagagttgtagaaaatggggcaggaacaggatgaacagtttatccccctctttcagcaacaatcgctcatacaggcccatcagtagatctagctatttttag…
Cryptocephalus_bimaculatus_237MS0000237	tactctgtacttcatatttggagcatgagcaggaatagttggaacatcgctaagtttattaattcgaattgaattaggaaacccaggatcattaattggtaacgatcaaatttataacacaattgttacagctcacgcttttgtcataattttctttatagttataccaattataattgggggatttggaaattgattacttcccttaatgcttggtgctcctgatatagcctttccacgaataaataatataagattttggttgcttcccccttctctaactcttcttttaatgagaagagttgtagaaaatggggcaggaacaggatgaacagtttatccccctctttcagcaacaatcgctcatacaggcccatcagtagatctagctatttttag…
Calomicrus_circumfusus_238MS0000238	aactttatatttcatttttggtatttgagctggaatagtaggaacttctttaagaattttaattcgagcagaattaggtagccctggatctttaattggaaatgatcaaatttataatgttattgtaacagcccatgcattcattataatttttttcatagttatgccaatcataattggaggatttggaaattgacttgttcctttaataattggagcccctgatatagcattccctcgaataaataacataagattttgattgttacctccttctttatttttactaattataagaagaattgtagaaagaggtgctggtactggatgaactgtatacccccctttatcctctaatattgcccatagaggagcttcagtagatttagcaatttttag…
Cryptocephalus_moraei_239MS0000239	tactctgtattttctatttggagtatgatcaggaatagtagggacatcactaagaatattaatccgtattgaactaggaaaccccggatcattaattggaaatgatcaaatttataatacaattgtaactgcccatgcattcattataattttttttatagtaatacccattataattgggggattcggaaattgattaattccattaatactaggagccccggatatagcctttccccgaataaataatataagattttgactactcccaccctctttaactcttctactaataagaagaattgtagaaaatggggcaggtactggatggacagtatatcccccactctcaactacgattgcccatgcaggatcatcagttgatctagcaatttttag…
Chrysolina_fastuosa_240MS0000240	aacattatattttatttttggtacttgagcagggatagttggaacttctttaagaatcctaatccgagcagaattaggaaatcctggaactttgattggaaacgatcaaatttacaatgtaattgtaactgctcatgcttttatcataattttttttatagtaataccaattataattggaggatttggaaattgattagtgccattaatattaggagccccagatatggcatttccccgaataaataacataagattttggttattacccccttcattaatttttttattaataagtagaattgtagaaaatggagttggaactggttgaacggtttaccccccgctatcagccaatgtagctcatagtggcccatcagtagatctagccatttttag…
Psylliodes_sp4_242MS0000242	aacattatattttatttttggtatttgatcaggaataatcggaacttcccttagaatactaatccgagcagaattggggagaccgggatctctgattggtaatgatcaaatctataatgttattgttacagctcacgctttcattataattttttttatggttatgcctatcataattggaggttttggaaactgattagtccccctaataattggtgccccagatatagctttcccacgaataaataacataagattttgattgctccccccgtcattacttttgttattaataaggagaatagtagaaagaggagcaggaacaggatgaaccgtttacccccctctttcatcaaatattgcccatggaggatcctctgttgatttagctatttttag…
Labidostomis_longimana_243MS0000243	caccttgtatttcattttcggagcctgatcaggaatagtcggtacttcccttagcctcctgattcgagtagagttaggcaaccccggcacattaattggcaatgaccaaatctacaacaccatcgtcacagcccatgcatttattataattttcttcatagttatacctattataatcgggggttttggtaattgactagtccccttaatactaggagcccctgacatggccttcccccgaataaacaacataaggttctggttactccccccctccctaactctgcttctcataagaagaatcgtagagaacggcgcaggaaccggttgaaccgtatacccccctctatctgctaacattgcccacagggggtcatctgttgatctggccattttcag…
Cryptocephalus_moraei_245MS0000245	tactctgtattttctatttggagtatgatcaggaatagtagggacatcactaagaatattaatccgtattgaactaggaaaccccggatcattaattggaaatgatcaaatttataatacaattgtaactgcccatgcattcattataattttttttatagtaatacccattataattgggggattcggaaattgattaattccattaatactaggagccccggatatagccttcccccgaataaataatataagattttgactacttccaccctctttaactcttctactaataagaagaattgtagaaaatggagcaggtactggatggacagtgtatcccccactctcaactacgattgcccatgcaggatcatcagttgatctagcaatttttag…
Cryptocephalus_bameuli_246MS0000246	taccctatattttttatttggggcatgatctggaatagtgggaacatccttaagactcctgattcgagtagagcttggtaacccaggctcattaattggtaatgatcaaatttataatactattgtcacagctcacgcattcattataattttttttatagtaataccaattataattggaggatttggaaactgattagttccccttatgcttggagctcctgatatagctttcccccgaataaataatataagattttgacttttacctccctccttaactcttcttttaataagaagaattgttgaaaatggggcaggaacaggttgaacagtttatccacccctatcttcagcaattgcccatacaggagcatcagttgatctagcaatttttag…
Cryptocephalus_cristula_247MS0000247	taccttatacttcctatttggtgcttgggctggcatagtaggaacttcattaagattgctaattcgagtagaattgggcaatcctggatcactcattggtaatgaccaaatctataatactattgttacagcccatgcatttatcataattttttttatagtaataccaattataattggaggatttggtaactgattaatccctctaatattaggagcccctgatatagcatttcctcgaataaacaatataagattttgattactaccaccctcactgacccttcttctcataagaagaattgtagaaaacggtgcaggtactggatgaacagtttacccgcccctatcatcaacaattgcccatacaggctcctccgttgatttagcaattttcag…
Cryptocephalus_cristula_248MS0000248	nnnnnnnnnnnnnnnnnnnnnnnnnnnnnnnnnnnnnnnnggaacttcattaagattgctaattcgagtagaattgggcaatcctggatcactcattggtaatgaccaaatctataatactattgttacagcccatgcatttatcataattttttttatagtaataccaattataattggcggatttggtaactgattaatccctctaatattaggagcccctgatatagcatttcctcgaataaacaatataagattttgattactaccaccctcactgacccttcttctcataagaagaattgtagaaaacggtgcaggtactggatgaacagtttacccgcccctatcatcaacaattgcccatacaggctcctccgttgatttagcaattttcag…
Labidostomis_longimana_249MS0000249	caccttgtatttcattttcggagcctgatcaggaatagtcggtacttcccttagcctcctgattcgagtagagttaggcaaccccggcacattaattggcaatgaccaaatctacaacaccatcgtcacagcccatgcatttattataattttcttcatagttatacctattataatcgggggttttggtaattgactagtccccttaatactaggagcccctgacatggccttcccccgaataaacaacataaggttctggttactccccccctccctaactctgcttctcataagaagaatcgtagagaacggcgcaggaaccggttgaaccgtatacccccctctatctgctaacattgcccacagggggtcatctgttgatctggccattttcag…
Phyllotreta_nigripes_250MS0000250	aactttatattttatttttggaatttgatcgggaatagtagggttatctataagaatattaattcgtattgaacttgcaaccccgggttcactaattggaaacgatcaaatctataatgtaattgttacagcccacgcatttatcataattttttttatagttatacccattataattggaggatttggaaattgacttgtacctttaataatcggagccccagatatagcttttccacggataaataatataagattttgacttttacctccctctttatttttacttatcataagaagaatcgtagaaaatggagctggcacaggatgaacagtctaccctccattatcagccaacacctcacacgctggatcttcagtagatttaacaatttttag…
Cryptocephalus_marginellus_251MS0000251	aaccttatattttctatttggggcatgagcaggaatagtaggtacatctttaagattactaattcgtgttgaattaggaaatcctggatcattaatcggaaatgatcaaatttataataccattgttactgctcacgcctttattataattttctttatagttatacctattataattggagggttcggcaattgactagtaccattaatgcttggagcccctgatatagctttcccccgaataaataatataagattttgacttctccctccatcattaacccttcttttaataagtagaattgtagaaaatggtgcaggaacaggatgaactgtatatcctcctctatcaacaacaattgctcacacaggatcctcagttgatttagctatttttag…
Cryptocephalus_bimaculatus_252MS0000252	tactctgtacttcatatttggagcatgagcaggaatagttggaacatcgctaagtttattaattcgaattgaattaggaaacccaggatcattaattggtaacgatcaaatttataacacaattgttacagctcacgcttttgtcataattttctttatagttataccaattataattggaggatttggaaattgattacttcccttaatgcttggtgctcctgatatagcctttccacgaataaataatataagattttggttgcttcccccttccctaactcttcttttaatgagaagaattgtagaaaatggggcaggaacaggatgaacagtttatccccctctttcagcaacaatcgctcatacaggcccatcagtagatctagctatttttag…
Cryptocephalus_marginellus_253MS0000253	aaccttatattttctatttggggcatgagcaggaatagtaggtacatctttaagattactaattcgtgttgaattaggaaatcctggatcattaatcggaaatgatcaaatttataataccattgttactgctcacgcctttattataattttctttatagttatacctattataattggagggttcggcaattgactagtaccattaatgcttggagcccctgatatagctttcccccgaataaataatataagattttgacttctccctccatcattaacccttcttttaataagtagaattgtagaaaatggtgcaggaacaggatgaactgtatatcctcctctatcaacaacaattgctcacacaggatcctcagttgatttagctatttttag…
Cryptocephalus_quadripunctatus_254MS0000254	taccttatatttcatatttggtgcatgggccggaatagtcgggacatcactaaggctattaattcgtgttgaattaggaaaccctggatcactaattggtaatgaccaaatttataacacaattgttacagctcacgcttttattataattttttttatggttatacctattataatcggaggatttgggaactgattagtccccctaatattaggagctcctgatatagctttccctcgaataaataatataagattctggttacttcccccatcattaacccttcttctaataagaagaattgtagaaaatggagcaggtactggctgaacagtatatccccctctctcagcttcaattgcccacgcaggagcatcaatcgatttagctatttttag…
Cryptocephalus_marginellus_255MS0000255	aaccttatattttctatttggggcatgagcaggaatagtaggtacatctttaagattactaattcgtgttgaattaggaaatcctggatcattaatcggaaatgatcaaatttataataccattgttactgctcacgcctttattataattttctttatagttatacctattataattggagggttcggcaattgactagtaccattaatgcttggagcccctgatatagctttcccccgaataaataatataagattttgacttctccctccatcattaacccttcttttaataagtagaattgtagaaaatggtgcaggaacaggatgaactgtatatcctcctctatcaacaacaattgctcacacaggatcctcagttgatttagctatttttag…
Calomicrus_circumfusus_257MS0000257	aactttatatttcatttttggtatttgagctagaatagttggaacttctttaagaattttaattcgagcagaattaggtagccctggatctttaattggaaatgatcaaatttataatgttattgtaacagcccatgcattcattataatttttttcatagttatgccaatcataattggaggatttggaaattgacttgttcctttaataattggagcccctgatatagcattccctcgaataaataatataagattttgattattgcctccttctttatttttactaattataagaagaattgtagaaagaggtgctggtactggatgaactgtataccctcctttatcctctaatattgcccatagaggagcttcagtagatttagcaatttttag…
Cryptocephalus_elegantulus_258MS0000258	cacactatatttcatttttggggcatgagcaggaatagtaggaacatccttgagaatacttattcgcattgaacttggcactcctgggtcattaatcggaaacgatcaaatttataacactattgtaacagctcatgcctttatcataattttcttcatagtaatacccatcataattggaggattcggaaactgactagttcctttaatattaggagccccagatatagcattcccacgaatgaataatataagattttgactcttacccccttcactaactcttcttctgataagaagaattgtagaaaacggggcagggacaggatgaacagtttatccccccctttcagccactattgcccacacaggatcttcagttgatttggctattttcag…
Calomicrus_circumfusus_259MS0000259	aactttatatttcatttttggtatttgagctagaatagttggaacttctttaagaattttaattcgagcagaattaggtagccctggatctttaattggaaatgatcaaatttataatgttattgtaacagcccatgcattcattataatttttttcatagttatgccaatcataattggaggatttggaaattgacttgttcctttaataattggagcccctgatatagcattccctcgaataaataatataagattttgattattgcctccttctttatttttactaattataagaagaattgtagaaagaggtgctggtactggatgaactgtataccctcctttatcctctaatattgcccatagaggagcttcagtagatttagcaatttttag…
Cryptocephalus_cristula_260MS0000260	taccttatacttcctatttggtgcttgggctggcatagtaggaacttcattaagattgctaattcgagtagaattgggcaatcctggatcactcattggtaatgaccaaatctataatactattgttacagcccatgcatttatcataattttttttatagtaataccaattataattggcggatttggtaactgattaatccctctaatattaggagcccctgatatagcatttcctcgaataaacaatataagattttgattactaccaccctcactgacccttcttctcataagaagaattgtagaaaacggtgcaggtactggatgaacagtttacccacccctatcatcaacaattgcccatacaggctcctccgttgatttagcaattttcag…
Cryptocephalus_aquitanus_261MS0000261	aaccttatattttctatttggagcatgagccggaatagtaggtacatctttaagattattaatccgtgttgaattaggaaacccgggatcattaattggaaatgaccaaatttataataccattgtcactgctcacgcttttattataattttctttatagttatacctattataattggaggattcggcaattgactagtaccattaatactcggagcccctgatatagcttttccccgaataaataatataagattttgacttcttcccccatcattaacccttcttttaatgagaagaattgtagaaaatggcgcagggacaggttgaacggtttatcctcccctatcaacaacaattgctcatacaggatcctcagttgatttagctatttttag…
Aphthona_sp1_263MS0000263	aactttatatttcatttttggtatttgatcaggaatagtaggaacctctttaagaatattaattcgaacagaattaggaagacctggatcattaattggaaatgatcaaatttataatgttattgtaactgctcatgcttttattataattttttttatagttatacctattataattggaggatttggaaattgattagttcctttaataattggtgcccctgatatagctttccctcgaataaataatataagtttctggctacttcccccctctttattctttttattaataagaagaatagttgaaagaggagctggaactggatgaacagtttatccccccctgtcatccaatattgctcatgaaggctcttcagttgatttagctatttttag…
Aphthona_sp1_264MS0000264	aactttatatttcatttttggtatttgatcaggaatagtaggaacctctttaagaatattaattcgaacagaattaggaagacctggatcattaattggaaatgatcaaatttataatgttattgtaactgctcatgcttttattataattttttttatagttatacctattataattggaggatttggaaattgattagttcctttaataattggtgcccctgatatagctttccctcgaataaataatataagtttctggctacttcccccctctttattctttttattaataagaagaatagttgaaagaggagctggaactggatgaacagtttatccccccctgtcatccaatattgctcatgaaggctcttcagttgatttagctatttttag…
Cryptocephalus_moraei_266MS0000266	tactctgtattttctatttggagtatgatcaggaatagtaggaacatcactaagaatattaatccgtattgaactaggaaaccccggatcattaattggaaatgatcaaatttataatacaattgtaaccgcccatgcattcattataattttttttatagtaatacccattataattgggggattcggaaattgattaattccattaatactaggagccccggatatagccttcccccgaataaataatataagattttgactactcccaccctctttaactcttctattaataagaagaattgtagaaaatggggtaggtactggatgaacagtataccccccactctcaactacgattgcccatgcaggatcatcagttgatctagcaatttttag…
Cryptocephalus_bimaculatus_267MS0000267	tactctgtacttcatatttggtgcatgagcaggaatagttggaacatcgctaagtttattaattcgaattgaattaggaaacccaggatcattaattggtaacgatcaaatttataacacaattgttacagctcacgcttttgtcataattttctttatagttataccaattataattggaggatttggaaattggttacttcccttaatgcttggtgctcctgatatagcctttccacgaataaataatataagattttggttgcttcccccttccctaactcttcttttaatgagaagaattgtagaaaatggggcaggaacaggatgaacagtttatccccctctttcagcaacaatcgctcatacaggcccatcagttgatctagctatttttag…
Argopus_ahrensii_268MS0000268	tacattgtactttattttcggaatatgagctggaatagtagggttatccttaagaattttaattcgaatagaactaggaagacccggatcattaatcggaaatgatcaaatttataatgtaattgttacagcacatgctttcattataatctttttcatagttatacccattataattggaggatttggaaattgactaatcccattaataattggggcacctgatatagcattcccccgaataaacaatataagattttgacttctacctccttctttatttttactagtaataagaagaattgtagaaagaggagccggaactggatgaacagtataccccccactttcatctaatatcgctcatagtggagcatcagttgacctggcaatttttag…
Cryptocephalus_bimaculatus_269MS0000269	tactctgtacttcatatttggtgcatgagcaggaatagttggaacatcgctaagtttattaattcgaattgaattaggaaacccaggatcattaattggtaacgatcaaatttataacacaattgttacagctcacgcttttgtcataattttctttatagttataccaattataattggaggatttggaaattggttacttcccttaatgcttggtgctcctgatatagcctttccacgaataaataatataagattttggttgcttcccccttccctaactcttcttttaatgagaagaattgtagaaaatggggcaggaacaggatgaacagtttatccccctctttcagcaacaatcgctcatacaggcccatcagttgatctagctatttttag…
Arima_marginata_271MS0000271	aacattatattttatttttggtatttgggcaggtataattggaacttcattaagaattttagtacgagctgaattaggaaaccccggaaccctaattggtaacgatcaaatttataatgtaatcgtaactgctcatgcatttatcataattttttttatagttataccaattataattggaggatttggtaattgattagttccattaataattggtgctcctgatatagcatttcctcgaataaataatataagattttgattgcttcccccatcattatttttattaattatgagaagaattgtagaaagaggagctggaacaggctgaacagtttatcctcctctatcctccaatattgctcatggaggttcatcagttgatttagcaatttttag…
Cryptocephalus_primarius_272MS0000272	aaccctatattttatttttggggcatgagctggaatggtcggtatgtccttaagattattaattcgggtagagttagggagaccaggatccctgattggtaatgaccaaatttacaatactatcgttacagcacacgcattcgttatgattttctttatagtaatgccaattataattggaggatttggtaactgattagtaccattaatattaggagccccagatatggcatttccacgaataaataatataagattctggctgcttcccccatctttaactctcctcttaataagaagaattgttgaaaatggtgcagggacaggctgaaccgtttatccaccactctcatcaactgttgcccatataggatcttcagtagatctagcaatctttag…
Cryptocephalus_mariae_273MS0000273	nnnnnnnnnnnnnnnnnnnnnnnnnnnnnnnnnnnnnnnnnnnnnnnnnnnnnnnnnnctaatccgtgtagaactaggaaaccacggatcactaattggtaatgatcgaatttgtaatacaattgtaacaacccacgctttcatcataattttatttatagttatacacattataatcgggggattcggaaactgactagtccctctaatactaggggctcctgatataattttcccccgaataaataatataagattctggcttctaccgccctcattaactcttctgctaataaggagaattgtagaaaacggcgcaggaactggatgaacagtgtatcccccactttcatctactcttgcccatgccggatcctcagttgatttggcaattttcag…
Cryptocephalus_marginellus_274MS0000274	aaccttatattttctatttggggcatgagcaggaatagtaggtacatctttaagattactaattcgtgttgaattaggaaatcctggatcattaatcggaaatgatcaaatttataataccattgttactgctcacgcctttattataattttctttatagttatacctattataattggagggttcggcaattgactagtaccattaatgcttggagcccctgatatagctttcccccgaataaataatataagattttgacttctccctccatcattaacccttcttttaataagtagaattgtagaaaatggtgcaggaacaggatgaactgtatatcctcctctatcaacaacaattgctcacacaggatcctcagttgatttagctatttttag…
Cryptocephalus_marginellus_275MS0000275	aaccttatattttctatttggggcatgagcaggaatagtaggtacatctttaagattactaattcgtgttgaattaggaaatcctggatcattaatcggaaatgatcaaatttataataccattgttactgctcacgcctttattataattttctttatagttatacctattataattggagggttcggcaattgactagtaccattaatgcttggagcccctgatatagctttcccccgaataaataatataagattttgacttctccctccatcattaacccttcttttaataagtagaattgtagaaaatggtgcaggaacaggatgaactgtatatcctcctctatcaacaacaattgctcacacaggatcctcagttgatttagctatttttag…
Cryptocephalus_rugicollis_276MS0000276	aaccttatacttcctattcggggcatgggccggaatagtaggaacctcattaagactattaattcgagtcgaactggggaatccgggatcacttattggtaacgaccaaatttataacaccattgtaacagctcatgcatttattataattttttttatagttataccaattataattggtggattcggaaactggctagttcccttaatactaggagctcctgatatagcattcccccgaataaataatataagattttgacttctacccccatcattaactcttcttcttataagaagaattgttgaaaatggtgcaggtacaggttgaactgtctacccccccctatcttcaacaattgctcacactggctcctcagtagatttagctatttttag…
Cryptocephalus_bimaculatus_277MS0000277	tactctgtacttcatatttggagcatgagcaggaatagttggaacatcgctaagtttattaattcgaattgaattaggaaacccaggatcattaattggtaacgatcaaatttataacacaattgttacagctcacgcttttgtcataattttctttatagttataccaattataattggaggatttggaaattgattacttcccttaatgcttggtgctcctgatatagcctttccacgaataaataatataagattttggttgcttcccccttccctaactcttcttttaatgagaagagttgtagaaaatggggcaggaacaggatgaacagtttatccccctctttcagcaacaatcgctcatacaggcccatcagtagatctagctatttttag…
Derocrepis_rufipes_278MS0000278	aactttatatttcatttttggaatttgagccagaatagtggggacttccataagaattttaattcgaactgaactagggtcttcaggatctttaatcggaaatgatcaaatttataatgtaattgtaaccgctcatgcctttgtaataattttttttatagtaatgccaattataattggaggatttggaaactgattaatccccctaataatcggtgcccctgatatagcttttcctcgaataaataacataagattttgattattacccccatcattatttttattattaataagaagactagttgaaaggggggcaggaacaggatgaacagtttacccgcctttatcttccaatatcgctcacagaggggcttcagtagatttagctatttttag…
Derocrepis_rufipes_279MS0000279	aactttatatttcatttttggaatttgagccagaatagtggggacttccataagaattttaattcgaactgaactagggtcttcaggatctttaatcggaaatgatcaaatttataatgtaattgtaactgctcatgcctttgtaataattttttttatagtaatgccaattataattgggggatttggaaactgattaatccccctaataatcggtgcccctgatatagcttttcctcgaataaataacataagattttgattattacccccatcattatttttattattaataagaagactagttgaaaggggggcaggaacaggatgaacagtttacccgcctttatcttccaatatcgctcacagaggggcttcagtagatttagctatttttag…
Arima_marginata_280MS0000280	aacattatattttatttttggtatttgggcaggtataattggaacttcattaagaattttagtacgagctgaattaggaaaccccggaaccctaattggtaacgatcaaatttataatgtaatcgtaactgctcatgcatttatcataattttttttatagttataccaattataattggaggatttggtaattgattagttccattaataattggtgctcctgatatagcatttcctcgaataaataatataagattttgattgcttcccccatcattatttttattaattatgagaagaattgtagaaagaggagctggaacaggttgaacagtttatccccctctgtcctccaatattgctcatggaggttcatcagttgatttagcaatttttag…
Smaragdina_aurita_281MS0000281	tactttatatttcatttttggagcatgatcaggtatagtaggaacatccctcagattgttaattcgagtagaactcggcagccctggaactttaattggaaatgatcaaatttataataccattgtaactgcccatgcattcattataattttcttcatagttatgccaattataattggaggattcggaaactgattagtcccattaatacttggtgcccccgatatagcctttccccgaataaataatataagattttggctattacccccttcccttacactacttttaataagaagcattgtggaaaatggtgcaggaacgggatgaacagtgtatcctccgctatctgcaaatttagctcataggggatcctccgtagatcttgcaatttttag…
Cryptocephalus_moraei_282MS0000282	tactctgtattttctatttggagtatgatcaggaatagtagggacatcactaagaatattaatccgtattgaactaggaaaccccggatcattaattggaaatgatcaaatttataatacaattgtaactgcccatgcattcattataattttttttatagtaatacccattataattgggggattcggaaattgattaattccattaatactaggagccccggatatagccttcccccgaataaataatataagattttgactactcccaccctctttaactcttctactaataagaagaattgtagaaaatggggcaggtactggatggacagtgtatcccccactctcaactacgattgcccatgcaggatcatcagttgatctagcaatttttag…
Cryptocephalus_moraei_284MS0000284	tactctgtattttctatttggagtatgatcaggaatagtagggacatcactaagaatattaatccgtattgaactaggaaaccccggatcattaattggaaatgatcaaatttataatacaattgtaactgcccatgcattcattataattttttttatagtaatacccattataattgggggattcggaaattgattaattccattaatactaggagccccggatatagccttcccccgaataaataatataagattttgactactcccaccctctttaactcttctactaataagaagaattgtagaaaatggggcaggtactggatggacagtgtatcccccactctcaactacgattgcccatgcaggatcatcagttgatctagcaatttttag…
Sphaeroderma_rubidum_285MS0000285	aacattatattttatttttggtatttgagcaggaatagttggaatatcactaagaatcttaattcgaatagaactaggaaacccgggctctttaattggaaatgatcaaatttataatgtaattgtaacagcccatgcttttgtcataatttttttcatggttatgcctattataattgggggatttggaaattgattagttcccttaataattggtgcccctgatatagcattccctcgaatgaataatataagattttgacttttacccccatcgctttttttcttaattataagaagaatcgtagaaagaggtgcaggaactggttgaacagtttacccccccctgtcatcaaatattgcccatggaggagcatcagtagatcttgccatttttag…
Sphaeroderma_rubidum_287MS0000287	aacattatattttatttttggtatttgagcaggaatagttggaatatcactaagaatcttaattcgaatagaactaggaaacccgggctctttaattggaaatgatcaaatttataatgtaattgtaacagcccatgcttttgtcataatttttttcatggttatgcctattataattgggggatttggaaattgattagttcccttaataattggtgcccctgatatagcattccctcgaatgaataatataagattttgacttttacccccatcgctttttttcttaattataagaagaatcgtagaaagaggtgcaggaactggttgaacagtttacccccccctgtcatcaaatattgcccatggaggagcatcagtagatcttgccatttttag…
Chrysolina_polita_288MS0000288	aacattatatttcatttttggaatttgagctggaatagtagggacctcgttaagtgttttaattcgaacagaattaggaagtcctggaactttaattggaaatgatcaaatttacaatgttattgtcactgcccatgcttttatcataattttttttatagtaataccaatcataattggagggtttggaaattgattaattcccctaatacttggtgccccagatatagcattccctcgaataaataatataagattctgattactccctccttcattattacttcttttaataaggagaataatagaaaatggagttggaactggatgaactgtttatcctcctctatcagctaatattgcccatagaggtcctgcagtagatcttgctatttttag…
Sphaeroderma_testaceum_289MS0000289	gaccttatattttatttttggaatttgagcaggtatagttggtatatccctaagaattttaattcgtatagagttaggaaatccgggatctttgattggaaatgatcaaatttacaacgtaattgtaacagctcatgcatttatcataatttttttcatagtaataccaattataattgggggatttggaaattgattagtccccctaataattggagcccctgatatagcatttccccgaatgaataatataagattttggcttttacccccatcgctattctttttaattataagaagaattgtagaaagaggagcaggaactggttgaacagtttatccccccctatcgtcaaatatcgctcatagaggagcctcagtagatcttgctatttttag…
Crepidodera_lamina_290MS0000290	aactttatattttatttttgggatctgatcagggatggtaggaacttccttgaggattcttattcgaactgaattaggtagaccaggatcattaattggtaacgaccaaatttataatgtcatcgtaactgcacatgcttttattataattttctttatagttatacccattataattggaggatttggaaattggctaattcccctaataattggagcccctgatatagctttccctcgaataaataatataagattctgactactccccccatcattattccttttactaataagaagattagtagaaagaggggcaggaactgggtgaacagtttacccccccttatcttcaaatattgcacacggaggatcctctgtcgacttagccatctttag…
Crepidodera_lamina_291MS0000291	aactttatattttatttttgggatctgatcagggatggtaggaacttccttgaggattcttattcgaactgaattaggtagaccagaatcattaattggtaacgaccaaatttataatgtcatcgtaactgcacatgcttttattataattttctttatagttatacccattataattggaggatttggaaattggctaattcccctaataattggagcccctgatatagctttccctcgaataaataatataagattctgactactccccccatcattattccttttactaataagaagattagtagaaagaggggcaggaactgggtgaacagtttacccccccttatcttcaaatattgcacacggaggatcctctgtcgacttagccatctttag…
Stylosomus_minutissimus_292MS0000292	caccttatactttatctttggtgcatgatctggaatagtagggacatcccttagcctacttattcgagtagaactaggaagacctggctctctcattggaaatgaccaaatttacaacactattgttactgcccatgctttcattataattttctttatagttataccaattataatcggaggattcggaaactggctagtcccccttatactaggagcccctgatatggctttcccacgaataaataatataagattctggctattacccccgtcccttctactcctcttaataagaagaattgtagaaaatggggctgggacaggctgaactgtttatccacccctctcagccaatatcgcccatggaggaccttcagtagatttagcaatttttag…
Cryptocephalus_zoiai_293MS0000295	aaccttatactttctatttggggcatgagcaggaatagtaggcacatctttaagattactaatccgtgttgaattaggaaatcctgggtcattaatcggaaatgatcaaatttataataccattgttactgctcatgcctttattataattttctttatagtaatacctattataattggaggatttggtaattgactagtgccattgatacttggagcccctgatatagctttcccccgaataaataatataagattctgacttctccccccatcattaacccttcttttaataagtagaattgtagaaaatggtgcaggaacaggatgaactgtttatcctcccctatcaacaacaattgctcacacaggatcctcagttgatttagctatttttag…
Cryptocephalus_zoiai_294MS0000294	aaccttatactttctatttggggcatgagcaggaatagtaggcacatctttaagattactaatccgtgttgaattaggaaatcctggatcattaatcggaaatgatcaaatttataataccattgttactgctcatgcctttattataattttctttatagtgatacctattataattggaggatttggtaattgactagtgccattgatacttggagcccctgatatagctttcccccgaataaataatataagattctgacttctccccccatcattaacccttcttttaataagtagaattgtagaaaatggtgcaggaacaggatgaactgtatatcctcccctatcaacaacaattgctcacacaggatcctcagttgatttagctatttttag…
Stylosomus_minutissimus_295MS0000293	caccttatactttatctttggtgcatgatctggaatagtagggacatcccttagcctacttattcgagtagaactaggaagacctggctctctcattggaaatgaccaaatttacaacactattgttactgcccatgctttcattataattttctttatagttataccaattataatcggaggattcggaaactggctagtcccccttatactaggagcccctgatatggctttcccacgaataaataatataagattctggctattacccccgtcccttctactcctcttaataagaagaattgtagaaaatggggctgggacaggctgaactgtttatccacccctctcagccaatatcgcccatggaggaccttcagtagatttagcaatttttag…
Cryptocephalus_elegantulus_296MS0000296	tacactatatttcatttttggagcatgagcaggaatagtgggaacatccttaagaatacttattcgcattgaactcggcactcctggatcattaattggaaacgaccaaatctataacactattgtaacagctcatgccttcattataattttcttcatagttatacccatcataattggaggattcggaaactgactagttcctttaatactaggcgctccagatatagcatttccacgaataaataatataagattttgattattgcccccttcactaactcttctactgataagaagaattgtagaaaacggagcagggactggatgaacagtttatccccctctttcagctactattgcccacacaggatcttcagttgatttggctattttcag…
Crepidodera_aurata_297MS0000297	aactttatattttatttttggaatttgatcaggaatagtaggaacatcattaagaatactaattcgaaccgaactaggcaatccagggtccctaattggtaatgatcaaatttacaatgttattgttacagcccatgcttttattataattttttttatagtaatacccattataattgggggatttggtaattgacttgtacctttaataatcggagcccctgatatagcctttcctcgaataaataacataagattttgattattacctccttcactatttttattattaataagaagactagtagaaagaggagctggaacaggatgaactgtttacccccccttatcttctaatattgcccatggaggatcatctgttgatttagctatttttag…
Crepidodera_aurata_298MS0000298	aactttatattttatttttggaatttgatcaggaatagtaggaacatcattaagaatactaattcgaaccgaactaggcaatccagggtccctaattggtaatgatcaaatttacaatgttattgttacagcccatgcttttattataattttttttatagtaatacccattataattgggggatttggtaattgacttgtacctttaataatcggagcccctgatatagcctttcctcgaataaataacataagattttgattattacctccttcactatttttattattaataagaagactagtagaaagaggagctggaacaggatgaactgtttacccccccttatcttccaatattgcccatggaggatcatctgttgatttagctatttttag…
Cassida_viridis_299MS0000299	aacattatattttatttttggattctgatcaggaataattggaacatcactaaggattttaattcgggctgaattaggaaatcctggtaacttgattggtaacgaccaaatttataattcaattgtaacagctcatgcatttattataatcttttttatagtaataccaattataattggaggttttggtaactgactagttcctttaatattaggagcacctgatatagctttccctcgattaaacaatataagattttgattattaccaccatcattaatattcctaattataagaagaattattgaaagaggagcaggaacagggtgaacagtttatccaccactttcatctaacattgcccacagaggagcttcagtagacatagcaatttttag…
Cryptocephalus_moraei_301MS0000301	tactctgtattttctatttggagtatgatcaggaatagtaggaacatcactaagaatattaatccgtattgaactaggaaaccccggatcattaattggaaatgatcaaatttataatacaattgtaaccgcccatgcattcattataattttttttatagtgatacccattataattgggggattcggaaattgattaattccattaatactaggagccccggatatagccttcccccgaataaataatataagattttgactactcccaccctctttaactcttctattaataagaagaattgtagaaaatggggcaggtactggatgaacagtgtatcccccactctcaactacgattgcccatgcaggatcatcagttgatctagcaatttttag…
Cryptocephalus_sericeus_304MS0000304	taccctatacttcctatktggagcatgagctgggatagtaggcacctcattaagattactaattcgagttgaattaggtaatcctggatcactcattggtaatgaccaaatctataacactatcgttacagctcatgcatttattataatttkttktatagttataccaattataattggtggattcggtaattggttagttcctcttatactaggagcccctgatatggcatttcctcgaataaataatataagattttgacttctacctccctcactaacccttcttctcataagaagaattgtggaaaatggcgcaggtactggatgaaccgtttatcctccattatcatcaacaattgcccatacaggctcctccgttgatttagcaatttttag…
Derocrepis_sodalis_305MS0000305	gactttatattttatttttgggatttgagccagaatagtaggaacttccataagaattttaattcggactgaattaggatcttcaggatctttaatcggaaatgatcaaatttataatgtaattgtaactgctcatgcctttgtaataattttttttatagtaataccaattataattggaggatttggaaattgactaatcccactaataattggtgcccctgatatagctttccctcgaataaataacataagattttgattattacccccatcattatttttattattaataagaaggctagttgaaagaggggcaggaacagggtggacagtttacccgccgttatcttctaatattgctcatagaggggcctcagtagatttagctatttttag…
Cryptocephalus_renatae_307MS0000307	aaccttatattttctatttggggcatgagcaggaatagtaggtacatctttaagattactaattcgtgttgaattaggaaatcctggatcattaatcggaaatgatcaaatttataataccattgttactgctcacgcctttattataattttctttatagttatacctattataattggaggattcggcaattgactagtaccattaatacttggagcccctgatatagctttcccccgaataaataatataagattttgacttctccctccatcattaacccttcttttaataagtagaattgtagaaaatggtgcaggaacaggatgaactgtatatcctcctctatcaacaacaattgctcacacaggatcctcagttgatttagctatttttag…
Pachybrachis_exclusus_308MS0000308	caccttatacttcatttttggtgcatgatcaggtatattaggaacttctctaagccttttaattcgagtagaattaggcaaccccgggtcactcattggaaatgaccaaatctataacaccatcgtaaccgctcacgcatttattataattttctttatagttataccaatcataattggaggcttcggaaattgacttgtacctcttatacttggggccccagatatagccttcccccgaataaacaatataagattttggttacttcccccttcactcaccctgctcttaataagaagaattgtagaaaacggggcaggaactggatgaacagtgtacccgccactatcatctaatttagcccatgggggctcttccgttgatttagcaatttttag…
Cryptocephalus_renatae_309MS0000309	aaccttatattttctatttggggcatgagcaggaatagtaggtacatctttaagattactaattcgtgttgaattaggaaatcctggatcattaatcggaaatgatcaaatttataataccattgttactgctcacgcctttattataattttctttatagttatacctattataattggaggattcggcaattgactagtaccattaatacttggagcccctgatatagctttcccccgaataaataatataagattttgacttctccctccatcattaacccttcttttaataagtagaattgtagaaaatggtgcaggaacaggatgaactgtatatcctcctctatcaacaacaattgctcacacaggatcctcagttgatttagctatttttag…
Dicladispa_testacea_310MS0000310	aactctatacttcgtttttggattctgatctggaatagtaggaacatctttaagaattttaattcgaacagagctaggaaaccctggaactctaattggtaatgatcaaatttacaatgtgattgttacagcacatgcatttattataatttttttcatagtaataccaattataattgggggatttggaaactgactcgtccccctaatattaggagcccctgatatagcattcccacgacttaacaatataagattttgacttctaccaccaagaatttttctcttaattataagaagaatagtagaaagaggggcaggaactggttgaacagtataccctcccctgtctggaaacattgcccatagaggatcatctgtagatttagcaatcttcag…
Cryptocephalus_bipunctatus_311MS0000311	taccctatattttctatttggggcatgagcaggaataattggaacatcattaagtttactaattcgaattgaattaggaaatccaggttcactaattggtaacgatcaaatctataacacaattgtaacagctcacgctttcatcataattttttttatagtaataccaatcatgattggagggttcggtaactgattagtccctttaatactaggagcccctgatatagctttcccccgaataaataatataagattttgacttcttcccccctcgttaatgcttcttttaataagaagaattgtggaaaatggagcaggaactggctgaacagtgtatccccccctttcagcaactattgcccatacaggaccatcagtagatctcgccatttttag…
Dicladispa_testacea_312MS0000312	aactctatacttcgtttttggattctgatctggaatagtaggaacatctttaagaattttaattcgaacagagctaggaaaccctggaactctaattggtaatgatcaaatttacaatgtgattgttacagcacatgcatttattataatttttttcatagtaataccaattataattgggggatttggaaactgactcgtccccctaatattaggagcccctgatatagcattcccacgacttaacaatataagattttgacttctaccaccaagaatttttctcttaattataagaagaatagtagaaagaggggcaggaactggttgaacagtataccctcccctgtctggaaacattgcccatagaggatcatctgtagatttagcaatcttcag…
Cryptocephalus_zoiai_313MS0000313	aaccttatactttctatttggggcatgagcaggaatagtaggtacatctttaagattactaatccgtgttgaattaggaaatcctggatcattaatcggaaatgatcaaatttataataccattgttactgctcatgcctttattataattttctttatagtgatacctattataattggaggatttggtaattgactagtgccattgatacttggagcccctgatatagctttcccccgaataaataatataagattctgacttctccccccatcattaacccttcttttaataagtagaattgtagaaaatggtgcaggaacaggatgaactgtatatcctcccctatcaacaacaattgctcacacaggatcctcagttgatttagctatttttag…
Exosoma_lusitanicum_314MS0000314	taccttatattttatttttggagtgtgggccggattggttggcacttccctaagaatactggtacgtacagagctgggcaaccccggttcattaattggaaatgatcaaatctataatgttattgttactgctcacgcctttattataattttttttatagtaataccaattataattggtggatttggaaattgacttgttcccctaatgattggcgcccctgatatagcattccctcgaataaacaacataagattctggctcctacccccctcactatttctgctaattataagaagaattgttgaaaatggggccggaacggggtgaactgtttacccccccctatcatctaatattacccacaggggatcctctgtagatttagcaatttttag…
Pachybrachis_exclusus_316MS0000316	caccttatacttcatttttggtgcatgatcaggtatattaggaacttctctaagccttttaattcgagtagaattaggtaaccccgggtcactcattggaaatgaccaaatctataacaccatcgtaaccgctcacgcatttattataattttctttatagttataccaatcataattggaggcttcggaaattgacttgtacctcttatacttggggccccagatatagccttcccccgaataaacaatataagattttggttacttcccccttcactcaccctgctcttaataagaagaattgtagaaaacggggcaggaactggatgaacagtgtacccgccactatcatctaatttagcccatgggggctcttccgttgatttagcaatttttag…
Stylosomus_minutissimus_318MS0000318	caccttatactttatctttggtgcatgatctggaatagtagggacatcccttagcctacttattcgagtagaactaggaagacctggctctctcattggaaatgaccaaatttacaacactattgttactgcccatgctttcattataattttctttatagttataccaattataatcggaggattcggaaactggctagtcccccttatactaggagcccctgatatggctttcccacgaataaataatataagattctggctattacccccgtcccttctactcctcttaataagaagaattgtagaaaatggggctgggacaggctgaactgtttatccacccctctcagccaatatcgcccatggaggaccttcagtagatttagcaatttttag…
Cassida_inopinata_319MS0000319	aacattatattttatttttggattctgatcagggatagttggtacatcattaagaattttaattcgtgcagaattaggaaatcctgggaacttaattggaaatgatcaaatttataactccatcgttacagcccacgcattcattataattttctttatagttataccagtaataattgggggatttggaaattgattagtaccccttatactaggagcccctgatatagcctttccacgattaaataatataagattttgacttctcccaccttcaattacatttttaattataagaagaattattgaaagaggagcaggaacagggtgaactgtttaccccccactttccgctaatattgcccatagaggagcatctgttgatatagcaatcttcag…
Luperus_longicornis_321MS0000321	taccttgtattttattttcggaatctgagcaggaatggtcggaacttctctaagaattttaattcgagctgaattgggaagacctgggtccttgattggaaatgaccaaatttataatgtcattgttactgctcatgctttcattataatttttttcatagtaatgccaatcataattggcggatttggaaactgattagtccccctaataatcggagctccagatatagcctttcctcgaataaataatataagattttggctactacccccttccatttttcttttaattataagaagtgtggttgaaagaggggctgggactggttgaactgtataccccccattatcatcaaatattgctcacggtggagcctcagtagatctggctatttttag…
Cryptocephalus_eridani_323MS0000323	aaccttatattttctatttggagcatgagcaggaatagtaggcacatctttaagattactaatccgtgttgaattaggaaatcctggatcattaatcggaaatgaccaaatttataataccattgttactgctcatgcctttattataattttctttatagttatacctattataattggagggttcggcaattgactagtaccattaatacttggagcccctgatatagcttttccccgaataaacaatataagattttgacttctccccccatcattaacccttcttttaataagtagaattgtagaaaatggtgcaggaacaggatgaactgtatatcctcctctatcaacaacaattgctcacacaggatcctcagttgatttagctatttttag…
Cassida_inopinata_324MS0000324	aacattatattttatttttggattctgatcagggatagttggtacatcattaagaattttaattcgtgcagaattaggaaatcctgggaacttaattggaaatgatcaaatttataactccatcgttacagcccacgcattcattataattttctttatagttataccagtaataattgggggatttggaaattgattagtaccccttatactaggagcccctgatatagcctttccacgattaaataatataagattttgacttctcccaccttcaattacatttttaattataagaagaattattgaaagaggagcaggaacagggtgaactgtttaccccccactttccgctaatattgcccatagaggagcatctgttgatatagcaatcttcag…
Luperus_longicornis_325MS0000325	taccttgtattttattttcggaatctgagcaggaatggtcggaacttctctaagaattttaattcgagctgaattgggaagacctggatccttgattggaaatgaccaaatttataatgtcattgttactgctcatgctttcattataatttttttcatagtaatgccaatcataattggcggatttggaaactgattagtccccctaataatcggagctccagatatggcctttcctcgaataaataatataagattttggctactacctccttccatttttcttttaattataagaagtgtagttgaaagaggagctgggactggttgaactgtatatcccccattatcatcaaatattgctcacggtggagcctcagtagatctagctatttttag…
Luperus_leonardii_326MS0000326	tactttatatttcatttttggaatctgagccggaatagtgggaacttccctaagaattctaattcgagctgaattgggaagaccaggatctctaatcggaaatgaccaaatctataatgttattgttactgcccatgcttttattataattttttttatggttatacctattataattggtggatttggaaactgactagtgcctctaataattggggctccagatatagcttttcctcgaataaataatataagattttgattattacctccctctatctttcttttaatcataagaagtgtagtagaaagaggggctggaacagggtgaactgtttatcctccattatcatcaaatattgcccatggaggggcttctgtagaccttgctattttcag…
Luperus_luperus_327MS0000327	cactctatacttcatttttggaatctgggccggaatagtaggaacttccctgagaatcttaattcgagctgaattgggaaggccgggatctttaattggcaacgatcaaatttataatgtcattgtcactgcccatgccttcattataattttttttatggtaatgccaattataattggtgggttcggaaattgattagtccccctgataatcggagccccagatatggcttttcctcgaataaataatataagattttgattacttcccccttctatttttcttttaattataagaagcgtagtagaaagaggggcaggaactggttgaactgtataccctcctttatcttcaaatattgcccatggaggagcttcggttgacctggctattttcag…
Lachnaia_italica_328MS0000328	caccttatatttcatttttggtgcttgggccggaatagtaggcacctccctcagcctgctaatccgagtagaactcggaaacccgggaacattgatcggaaatgatcaaatttacaacactattgtcacagcgcatgcctttattataattttcttcatagtgatgccaattataattggaggcttcggaaactgactagtacctttaatgctaggagccccagatatggccttcccccgaataaataatataagattttgacttcttcccccctcgctaactttacttctaataagaagaattgtagaaaatggggcaggcacaggatgaacagtttatcccccgctttcagctaacattgcacacagaggagcctccgtagatctggcaatttttag…
Luperus_leonardii_329MS0000329	tactttatatttcatttttggaatctgagccggaatagtgggaacttccctaagaattctaattcgagctgaattgggaagaccgggatctctaatcggaaatgaccaaatctataatgttattgttactgcccatgcttttattataattttttttatggttatacctattataattggtggatttggaaactgactagtgcctctaataattggggctccagatatagcttttcctcgaataaataatataagattttgattattacctccctctatctttcttttaatcataagaagtgtagtagaaagaggggctggaacagggtgaactgtttatcctccattatcatcaaatattgcccatggaggggcttctgtagaccttgctattttcag…
Cryptocephalus_fulvus_330MS0000330	cactctatatttcctttttggagcttgggccggcatagtcggaacatctttaaggttactaattcgtattgaattaggaaaccctggctcattaattggtaatgaccaaatttataacactattgttacagcacatgctttcattatgattttctttatagtaatgcccattataattggagggttcggaaactggcttgtaccacttatgttaggagcccctgatatggcatttccccgaataaataacataagattttggcttctcccaccgtcattaactctcctccttataagaagaattgttgaaaatggggcaggaacaggctgaactgtctatccgcctctttcagcaactattgcccatgcaggctcctctgttgatttagccatttttag…
Cryptocephalus_flavipes_331MS0000331	tactctatattttttatttggtgcatgatctggaatagtcggaacatccttgagactcttgatccgagtagaattgggaaatcctggctcattaattggaaatgatcaaatctataatactattgtaacagctcatgcatttattataattttctttatagttataccaattataattggaggatttggaaactgattagttccacttatactaggagctcctgatatagcttttcctcgtataaataatataagattttgacttctacccccctctttaacccttctcttaataagtagaattgtagaaaacggagcaggaaccggatgaacagtttacccgcccttatcttcagcaactacccatacaggagcatcagttgatttagcaatttttag…
Luperus_leonardii_332MS0000332	tactttatatttcatttttggaatctgagccggaatagtgggaacttccctaagaattctaattcgagctgaattgggaagaccgggatctctaatcggaaatgaccaaatctataatgttattgttactgcccatgcttttattataattttttttatggttatacctattataattggtggatttggaaactgactagtgcctctaataattggggctccagatatagcttttcctcgaataaataatataagattttgattattacctccctctatctttcttttaatcataagaagtgtagtagaaagaggggctggaacagggtgaactgtttatcctccattatcatcaaatattgcccatggaggggcttctgtagaccttgctattttcag…
Galeruca_tanaceti_333MS0000333	tacattatactttatttttggagtttgagctgggatagttggaacttctttaaggattttagtacgaacagaattaggaaggccaggaacattaattggaaatgaccaaatttacaatgtcattgtaacagcccatgcttttatcataatttttttcatggtaatacccattataattggaggatttggaaattgactagtccctctaataattggagccccagatatagcttttcctcgaataaataatatgagattttgattattacccccatcactatttctgttaattatgagaagaattgttgaaagaggagcaggaacaggatgaacagtttaccccccactttcatctaatattgctcacggaggttcctcagtagatttagctatttttag…
Cryptocephalus_leonhardi_334MS0000334	aaccttatatttcttattcggggcatgggccggaatagtcggaacttcattaagattactaattcgagtagaattaggtagaccaggatcacttattggcaatgaccaaatttataacactattgtaacagctcacgcatttatcataattttctttatagttatgccaattataattggaggattcggaaactgattagttcccttaatgctaggagctcccgatatagcatttcctcgaataaataatataagattttgacttcttcccccctcactaaccttacttcttataagaagaattgtagaaaatggtgcaggcacgggatgaacagtctacccaccattatcttcaacaattgcccatacaggggcatctgttgatttagcaatctttag…
Cryptocephalus_fulvus_335MS0000335	caccctatacttcctttttggagcttgagctggaatagttggaacatccctaaggttactaattcgtattgaattaggaaatcccggttcattaattggtaacgatcaaatttataatactattgttacagctcatgctttcattataattttcttcatagttatacccattataattgggggtttcggaaactgacttgtaccacttatacttggagcccctgatatagcctttccccgaataaataatatgagattctgacttctcccaccatcactaactctacttcttataagaagaattgtagaaaacggagcaggaactgggtgaactgtttatccgcctctttcagcaactattgctcatgcaggttcttcagttgatttggctatttttag…
Longitarsus_aeneicollis_337MS0000337	tactttatattttatttttgggatttgagcaggaataattggaacctccctaagaattttaattcgaacagaattaggaaaccccggctccttaattggaaatgatcaaatttataatgttattgtaactgcccatgcatttattataatttttttcatagtaataccaattataattggaggatttggaaactgattagtacccctaataattggtgccccagatatagccttcccccgaataaataatataagattttggttactacccccatctttatttttattagtaataagaagaatagtagaaagtggagccggaactggctgaactgtctatccccctttatcttcaaatattgctcatggtggatcctctgttgatttagcaatttttag…
Galeruca_tanaceti_338MS0000338	tacattatactttatttttggagtttgagctgggatagttggaacttctttaagaattttagtacgaacagaattaggaaggccaggaacattaattggaaatgaccaaatttacaatgtcattgtaacagcccatgcttttatcataatttttttcatggtaatacccattataattggaggatttggaaattgactagtccctctaataattggagccccagatatagcttttcctcgaataaataatatgagattttgattattacccccatcactatttctgttaattatgagaagaattgttgaaagaggagcaggaacaggatgaacagtttaccccccactttcatctaatattgctcacggaggttcctcagtagatttagctatttttag…
Cryptocephalus_fulvus_339MS0000339	caccctatacttcctttttggagcttgagctggaatagttggaacatccctaaggttactaattcgtattgaattaggaaatcccggttcattaattggtaacgatcaaatttataatactattgttacagctcatgctttcattataattttcttcatagttatacccattataattgggggtttcggaaactgacttgtaccacttatacttggagcccctgatatagcctttccccgaataaataatatgagattctgacttctcccaccatcactaactctacttcttataagaagaattgtagaaaacggagcaggaactgggtgaactgtttatccgcctctttcagcaactattgctcatgcaggttcttcagttgatttggctatttttag…
Cryptocephalus_leonhardi_340MS0000340	aaccttatatttcttattcggggcatgggccggaatagtcggaacttcattaagattactaattcgagtagaattaggtagaccaggatcacttattggcaatgaccaaatttataacactattgtaacagctcacgcatttatcataattttctttatagttatgccaattataattggaggattcggaaactgattagttcccttaatgctaggagctcccgatatagcatttcctcgaataaataatataagattttgactccttcccccctcactaaccttacttcttataagaagaattgtagaaaatggtgcaggcacgggatgaacagtctacccaccattatcttcaacaattgcccatacaggggcatctgttgatttagcaatctttag…
Cryptocephalus_samniticus_341MS0000341	taccttatacttcctatttggtgcttgggctggcatagtaggaacttcattaagattactaattcgagtagaattaggcaaccccggatcacttattggcaatgaccaaatctataacactattgttacagctcatgcatttatcataattttttttatagtgatacctattataattggtggattcggtaactgattagtccccctaatactgggggcccctgatatagcatttccccgaataaataatataagattttgattattacccccctcactaacccttcttctcataagaagaattgtagaaaatggtgcaggcaccggatgaacagtttatccacccctatcatcaacaattgcccatgcaggaccctctgttgatttagcaattttcag…
Longitarsus_aeneicollis_342MS0000342	tactttatattttatttttgggatttgagcaggaataattggaacctccctaagaattttaattcgaacagaattaggaaaccccggctccttaattggaaatgatcaaatttataatgttattgtaactgcccatgcatttattataatttttttcatagtaataccaattataattggaggatttggaaactgattagtacccctaataattggtgccccagatatagccttcccccgaataaataatataagattttggttactacccccatctttatttttattagtaataagaagaatagtagaaagtggagccggaactggctgaactgtctatccccctttatcttcaaatattgctcatggtggatcctctgttgatttagcaatttttag…
Cryptocephalus_leonhardi_343MS0000343	aaccttatatttcttattcggggcatgggccggaatagtcggaacttcattaagattactaattcgagtagaattaggtagaccaggatcacttattggcaatgaccaaatttataacactattgtaacagctcacgcatttatcataattttctttatagttatgccaattataattggaggattcggaaactgattagttcccttaatgctaggagctcccgatatagcatttcctcgaataaataatataagattttgacttcttcccccctcactaaccttacttcttataagaagaattgtagaaaatggtgcaggcacgggatgaacagtctacccaccattatcttcaacaattgcccatacaggggcatctgttgatttagcaatctttag…
Cryptocephalus_leonhardi_344MS0000344	aaccttatatttcttattcggggcatgggccggaatagtcggaacttcattaagattactaattcgagtagaattaggtagaccaggatcacttattggcaatgaccaaatttataacactattgtaacagctcacgcatttatcataattttctttatagttatgccaattataattggaggattcggaaactgattagttcccttaatgctaggagctcccgatatagcatttcctcgaataaataatataagattttgacttcttcccccctcactaaccttacttcttataagaagaattgtagaaaatggtgcaggcacgggatgaacagtctacccaccattatcttcaacaattgcccatacaggggcatctgttgatttagcaatctttag…
Longitarsus_aeneicollis_345MS0000345	tactttatattttatttttgggatttgagcaggaataattggaacctccctaagaattttaattcgaacagaattaggaaaccccggctccttaattggaaatgatcaaatttataatgttattgtaactgcccatgcatttattataatttttttcatagtaataccaattataattggaggatttggaaactgattagtacccctaataattggtgccccagatatagccttcccccgaataaataatataagattttggttactacccccatctttatttttattagtaataagaagaatagtagaaagtggagccggaactggctgaactgtctatccccctttatcttcaaatattgctcatggtggatcctctgttgatttagcaatttttag…
Cryptocephalus_primarius_346MS0000346	aaccctatattttatttttggggcatgagctggaataatcggcatatccttaagattattaattcgggtagagttggggagtccaggatccctgattggtaatgaccaaatttacaatactgttgtcacagcacatgcattcattataattttcttcatagtaataccaattataattggaggatttggtaactgattagtgccattaatattaggagccccagatatggcattcccacgaataaataatataagattctggctgcttcccccatctttaactctccttttaataagaagaattgtcgaaaacggcgcagggactggctgaactgtttatccaccactctcatcaaatgttgcccatgtaggatcttcagttgatctggcaatctttag…
Cryptocephalus_bimaculatus_347MS0000347	tactctgtacttcatatttggtgcatgagcaggaatagttggaacatcgctaagtttattaattcgaattgaattaggaaacccaggatcattaattggtaacgatcaaatttataacacaattgttacagctcacgcttttgtcataattttctttatagttataccaattataattggaggatttggaaattgattacttcccttaatgcttggtgctcctgatatagcctttccacgaataaataatataagattttggttgcttcccccttccctaactcttcttttaatgagaagaattgtagaaaatggggcaggaacaggatgaacagtttatccccctctttcagcaacaattgctcatacaggcccatcagttgatctagctatttttag…
Cryptocephalus_moraei_348MS0000348	tactctgtattttctatttggagtatgatcaggaatagtaggaacatcactaagaatattaatccgtattgaactaggaaaccccggatcattaattggaaatgatcaaatttataatacaattgtaaccgcccatgcattcattataattttttttatagtaatacccattataattgggggattcggaaattgattaattccattaatactaggagccccggatatagccttcccccgaataaataatataagattttgactactcccaccctctttaactcttctattaataagaagaattgtagaaaatggggcaggtactggatgaacagtgtatcccccactctcaactacgattgcccatgcaggatcatcagttgatctagcaatttttag…
Calomicrus_circumfusus_350MS0000350	aactttatatttcatttttggtatttgagctggaatagtaggaacttctttaagaattttaattcgagcagaattaggtagccctggatctttaattggaaatgatcaaatttataatgttattgtaacagcccatgcattcattataatttttttcatagttatgccaatcataattggaggatttggaaattgacttgttcctttaataattggagcccctgatatagcattccctcgaataaataacataagattttgattgttacctccttctttatttttactaattataagaagaattgtagaaagaggtgctggtactggatgaactgtatacccccctttatcctctaatattgcccatagaggagcttcagtagatttagcaatttttag…
Coptocephala_scopolina_351MS0000351	tactttatatttcattttcggagcatgatctggaatagtaggaacatctcttagtttactaattcgagtagaactcggtaatccaggaacactaattggcaacgaccaaatctataacactattgttactgctcatgcatttattataattttttttatagtaataccaattataattggaggatttggaaactgattagttccattaatactaggagctcctgatatagccttcccccgaataaataacataagattctggcttctaccaccatctctcacccttttattgataagaagaattgtagaaaatggagcaggaaccgggtgaacagtatatccaccactatcagccaacatcgctcatagaggggcttcagttgatctagccatttttag…
Cryptocephalus_czwalinae_352MS0000352	tacattatatttcctttttgggatatgggctggaatagtaggaacatctttaagaatattaattcgtattgaattaggatctcctggttcactaattggaaatgatcaaatttataatactattgttacagcccacgcatttattataattttttttatagtaatacccatcataattggaggttttggaaactgattaattccccttatactaggagctcctgatatagctttcccccggataaataacataagattctgacttcttccaccttcattaactctcttacttataagaagaattgtggaaaatggggcaggaacaggatgaacggtttatccccctctttcaaccacaattgctcacactggttcctcggttgatttagcaatttttag…
Coptocephala_scopolina_353MS0000353	tactttatatttcattttcggagcatgatctggaatagtaggaacatctcttagtttactaattcgagtagaactcggtaatccaggaacactaattggcaacgaccaaatctataacactattgttactgctcatgcatttattataattttttttatagtaataccaattataattggaggatttggaaactgattagttccattaatactaggagctcctgatatagccttcccccgaataaataacataagattctggcttctaccaccatctctcacccttttattgataagaagaattgtagaaaatggagcaggaaccgggtgaacagtatatccaccactatcagccaacatcgctcatagaggggcttcagttgatctagccatttttag…
Sphaeroderma_rubidum_354MS0000354	aacattatattttatttttggtatttgagcaggaatagttggaatatcactaagaatcttaattcgaatagaactaggaaacccaggatctttaattggaaatgatcaaatttataatgtaattgtaacagcccatgcttttatcataatttttttcatggttatgcctattataattggggggtttggaaattgattagttcccttaataattggtgcccctgatatagcattccctcgaatgaataatataagattttgacttttacccccatcgctttttttcttaattataagaagaatcgtagaaagaggtgcaggaactggttgaacagtttatccccccctgtcatcaaatattgcccatggaggagcatcagtagatcttgccatttttag…
Cryptocephalus_strigosus_355MS0000355	cacactatattttatttttggggcctgagcaggaatagtagggacatccctaagaataattattcgtattgaacttggtacacctggatcattaatcggaaatgaccaaatttataatactatcgtaacagcacatgcctttatcataattttctttatagttatacccatcataattggcggattcggaaactgattagttcccttaatactgggggccccagatatagcatttccccggataaataatataagattttgactcctgcctccctcattaacccttctattaataagaagaatcgtagagaacggagcaggaactggatgaactgtttatccccccctttcagcgactattgcacacacaggatcttcagttgatttagccatttttag…
Cryptocephalus_flavipes_356MS0000356	tactctatattttttatttggtgcatgatctggaatagtcggaacatccttaagacttttaatccgagtagagttaggaaatcctggttcattaattgggaatgatcaaatctataatactattgtaacagctcatgcatttattataattttctttatagttataccaattataattggagggtttggaaactggttagtcccgcttatactaggagctcccgatatagcttttcctcgtataaataatataagattttgacttttacccccctctttaactcttctcttaataagtaggattgtagaaaacggagcaggaactggatgaacagtttatccacccttatcttcagcaattacccatacaggagcatcagttgacttagcaatttttag…
Podagrica_malvae_359MS0000359	aaccttattttttatttttggtatttgatcaggaatagtaggaacatctttaagaatattaatccgtacagaattaggaaatccaggttctttaattggtaatgatcaaatttataatgttattgtaactgcccatgcattcattataatttttttcatagtaataccaattataattggaggatttggaaattggcttatcccattaataattggagccccagatatagcctttcctcgaataaataatatgagattttgattactaccaccctctctttttctactaattataagaagtttagtagaaaggggggctggaactggttggacggtttaccctcccctatcttcaaatattgcccatagaggcccttctgttgatttagcaatttttag…
Cryptocephalus_quadripunctatus_361MS0000361	taccttatatttcatatttggtgcatgggccggaatagttgggacatccctaagactattaattcgtgttgaattaggaaaccctggatcattaattggtaatgaccaaatttataatacaatcgttacagctcacgcttttattataattttttttatagttatacctattataatcgggggatttggtaactgattagtccccctgatattaggagctcctgatatagctttccctcgaataaataacataagattctgattacttcccccatcattaacccttcttctaataagaagaattgtagaaaatggagtaggtactggctgaacagtatacccccctctctcagcttcaattgcccacgcaggagcatcagtcgatttagccatttttag…
Cryptocephalus_leonhardi_362MS0000362	aaccttatatttcttattcggggcatgggccggaatagtcggaacttcattaagattactaattcgagtagaattaggtagaccaggatcacttattggcaatgaccaaatttataacactattgtaacagctcacgcatttatcataattttctttatagttatgccaattataattggaggattcggaaactgattagttcccttaatactaggagctcccgatatagcatttcctcgaataaataatataagattttgacttcttcccccctcactaaccttacttcttataagaagaattgtagaaaatggtgcaggcacgggatgaacagtctacccaccattatcttcaacaattgcccatacaggggcatctgttgatttagcaatctttag…
Cryptocephalus_leonhardi_364MS0000364	aaccttatatttcttattcggggcatgggccggaatagtcggaacttcattaagattactaattcgagtagaattaggtagaccaggatcacttattggcaatgaccaaatttataacactattgtaacagctcacgcatttatcataattttctttatagttatgccaattataattggaggattcggaaactgattagttcccttaatactaggagctcccgatatagcatttcctcgaataaataatataagattttgacttcttcccccctcactaaccttacttcttataagaagaattgtagaaaatggtgcaggcacgggatgaacagtctacccaccattatcttcaacaattgcccatacaggggcatctgttgatttagcaatctttag…
Luperus_viridipennis_370MS0000370	taccttatactttatttttggaatctgggccggaatagtcggaacttcactaagaatcctaattcgagctgaattgggaaggccaggatccttaattggcaatgatcaaatttataacgtcattgttactgcccatgctttcattataatttttttcatggtaatgccaattataattggcggatttggaaactgattagtccccctaataatcggagctccagatatagcctttcctcgaataaataatatgagattttgattgctgcctccttccatttttcttttaattataagaagcgtggttgaaagaggggccggaacaggttgaactgtctaccctcctctgtcttcaaacattgcccatggtggggcttctgtagacctcgctatttttag…
Neocrepidodera_melanostoma_371MS0000371	aacattgtactttatttttggtatatgatctggaataattggaacttcattaagaatactaattcgaactgaactcggaagcccaggatcattaattggtaacgatcaaatttataatgttattgttactgctcatgcctttattatgatttttttcatagtaataccaattataattggcgggttcggaaattgacttgtcccattaataattggagccccagacatagcattcccccgaataaacaatataagattctgacttttacctccttctttatttcttctattaataagaagaatagtagaaagtggtgcaggaactggatgaacggtttaccctccattatcctcaaatattgcccatagtggatcttctgtagatttagcaatttttag…
Neocrepidodera_cyanipennis_372MS0000372	taccctgtactttatttttggagcatgatctggaataatcggaacctcactaagattactaattcgtacagaactgggaagcccaggatcattaattggaaatgaccaaatttataatgttattgtgactgctcatgcctttatcataattttcttcatagtaataccaattataattggtggattcggaaattgacttgtaccattaataattggggccccagacatagcattcccccgaatgaataatataagattttgactcttacccccttccttatttcttctactaataagaagaatagtagaaagaggagctggaacaggatgaacagtttaccctcctttatcttcaaatattgcccatagaggatcttctgttgatttagcaatttttag…
Longitarsus_refugiensis_373MS0000373	taccttgtacttcattttcggaatttggtccggaataattgggacctccctaagaatactcattcgcacagaattaggccaccctgggtcacttatcggaaacgaccaaatttataatgtcattgtaaccgcccatgctttcattataattttttttatggttatgccaattataattggcggatttggaaactgattagtccccctaatgattggcgctcccgatatggcattcccccgaataaacaatataagattttggcttctccctccatccttatttttgctagtaataagaagaatagtagaaagtggcgccggaactggttgaactgtctatccccccctatcttcaaacattgcccacggaggatcatctgtggatttagcaattttcag…
Neocrepidodera_melanostoma_374MS0000374	aacattatactttatttttggtatatgatctggaataatcggaacttcattaagaatactaattcgaactgaactaggaagcccaggatcattaattggtaacgatcaaatttataatgttattgttactgctcatgcctttattatgatttttttcatagtaataccaattataattggcggattcggaaattgacttgtcccactaatgattggagccccagacatagcattcccccgaataaacaatataagattctgacttttacccccttctttatttcttctattaataagaagaatagtagaaagtggtgcaggaacgggatgaacggtttaccctccattatcctcaaatattgcccatagaggatcttctgtagatttagcaatttttag…
Luperus_viridipennis_375MS0000375	taccttatactttatttttggaatctgggccggaatagtcggaacttcactaagaatcctaattcgagctgaattgggaaggccaggatccttaattggcaatgatcaaatttataacgtcattgttactgcccatgctttcattataatttttttcatggtaatgccaattataattggcggatttggaaactgattagtccccctaataatcggagctccagatatggcctttcctcgaataaataatatgagattttgattgctgcctccttccatttttcttttaattataagaagcgtggttgaaagaggggccggaacaggttgaactgtctaccctcctctgtcttcaaacattgcccatggtggggcttctgtagacctcgctatttttag…
Neocrepidodera_cyanipennis_376MS0000376	taccctgtactttatttttggagcatgatctggaataatcggaacctcactaagattactaattcgtacagaactgggaagcccaggatcattaattggaaatgaccaaatttataatgttattgtgactgctcatgcctttatcataattttcttcatagtaataccaattataattggtggattcggaaattgacttgtaccattaataattggggccccagacatagcattcccccgaatgaataatataagattttgactcttacccccttccttatttcttctactaataagaagaatagtagaaagaggagctggaacaggatgaacagtttaccctcctttatcttcaaatattgcccatagaggatcttctgttgatttagcaatttttag…
Neocrepidodera_melanostoma_377MS0000377	aacattgtactttatttttggtatatgatctggaataattggaacttcattaagaatactaattcgaactgaactcggaagcccaggatcattaattggtaacgatcaaatttataatgttattgttactgctcatgcctttattatgatttttttcatagtaataccaattataattggcgggttcggaaattgacttgtcccattaataattggagccccagacatagcattcccccgaataaacaatataagattctgacttttacctccttctttatttcttctattaataagaagaatagtagaaagtggtgcaggaactggatgaacggtttaccctccattatcctcaaatattgcccatagtggatcttctgtagatttagcaatttttag…
Neocrepidodera_cyanipennis_378MS0000378	taccctgtactttatttttggagcatgatctggaataatcggaacctcactaagattactaattcgtacagaactgggaagcccaggatcattaattggaaatgaccaaatttataatgttattgtgactgctcatgcctttatcataattttcttcatagtaataccaattataattggtggattcggaaattgacttgtaccattaataattggggccccagacatagcattcccccgaatgaataatataagattttgactcttacccccttccttatttcttctactaataagaagaatagtagaaagaggagctggaacaggatgaacagtttaccctcctttatcttcaaatattgcccatagaggatcttctgttgatttagcaatttttag…
Cryptocephalus_pini_379MS0000379	nnnnnnnnnnnnnnnntttggagcatgggccggaatagtagggacttcattaagattactgattcgtattgaattaggaaatccaggttcacttattggtaatgaccaaatctacaatactattgtaacagcccatgcctttgtcataattttttttatagttataccaattataattggtggatttggtaattgactggttcctctaatactaggagcccctgatatagcattcccccgaataaataatatgagattttgattattaccaccctcattaaccctactcttaatgaggagaatcgttgaaaacggtgctgggactggatgaaccgtttaccctcccctctcagctactattgctcatgcaggagcatcagttgatctagcaattttcag…
Cryptocephalus_pini_380MS0000380	aacattatactttctatttggagcatgggccggaatagtagggacttcattaagattactgattcgtattgaattaggaaatccaggttcacttattggtaatgaccaaatctacaatactattgtaacagcccatgcctttgtcataattttttttatagttataccaattataattggtggatttggtaattgactggttcctctaatactaggagcccctgatatagcattcccccgaataaataatatgagattttgattattaccaccctcattaaccctactcttaatgaggagaatcgttgaaaacggtgctgggactggatgaaccgtttaccctcccctctcagctactattgctcatgcaggagcatcagttgatctagcaattttcag…
Cassida_alpina_381MS0000381	nnnnnnnnnnnnnnnntttggattttgatcaggaatagtaggaacatcgttaagaattctaattcgagcagagttaggaaaccccggaaccttaattggaaacgatcaaatttataactcaattgttacagcccacgcctttattataattttttttatagtaatacctattataattggagggttcggaaattgattagtacccctaatactaggagcacccgacatagcattcccacgactaaacaacataagattctggcttcttcccccctcgatcacgtttttaattataagaagaattatcgaaagaggggcaggaacaggatgaacagtatacccacccctttcatcaaatattgcacataggggagcttctgtggatatagcaattttcag…
Cassida_alpina_382MS0000382	aacattatattttatttttggattttgatcaggaatagtaggaacatcgttaagaattctaattcgagcagagttaggaaaccccggaaccttaattggaaacgatcaaatttataactcaattgttacagcccacgcctttattataattttttttatagtaatacctattataattggagggttcggaaattgattagtacccctaatactaggagcacccgacatagcattcccacgactaaacaacataagattctggcttcttcccccctcgatcacgtttttaattataagaagaattatcgaaagaggggcaggaacaggatgaacagtatacccacccctttcatcaaatattgcacataggggagcttctgtggatatagcaattttcag…
Chrysolina_graminis_383MS0000383	aaccctctattttatttttggaacttgagcaggaatagtcggaacttcattaagagttttaattcgtacagaattaggtaaccccggaactctcattggtaatgatcaaatttacaatgtaattgtaactgcccatgcttttattatgatttttttcatagtaatacctatcataattggggggtttggaaattgattagtgcccctaatgttaggagcccctgatatggcattccctcgaataaacaatataagattttgattactacctccctcattaatttttctgttaataagaagaattgtagaaaatggggtagggacaggctgaactgtttacccccctttatcagctaatgttgcccatagtggcccttctgtggatcttgcaatttttag…
Diabrotica_virgifera_384MS0000384	aactttatactttatttttggaatttgagcaggaatggtaggaacttcattaagaattttagtacgagcagaattaggaaggcccggatctttaattggaaatgaccaaatttataatgttattgttacagctcatgcatttattataattttttttatagttatacctattataattggtggttttggaaattgacttgtacccttaataattggtgctcccgatatagcattccctcgaataaataatataagattttgattgcttcccccgtctcttttattattattattaagaaggatagtagaaaggggggttggtaccggatgaacagtttacccgcctctgtcatcaaatattgcccatggaggtccatcagtagatttagctatttttag…
Altica_brevicollis_385MS0000385	aactttatactttctatttggaatttgagctggaataattggtacctctataagacttttaattcgtactgaattgggaaggcctgggtcattaattggaaatgatcaaatttataatgtaattgttactgctcatgcctttgttataattttttttatagtgataccaataataattggaggatttggaaattgacttgtcccactaataattggggccccagatatagccttccctcgaataaataatataagattctggttactcccgccatcaatttttttattattaataagaaggtttacagaaagaggggctggaactggatgaacagtttatcctcccctatcttcaaatcttgcacataatggaccatctgttgatttagctatcttcag…
Diabrotica_virgifera_386MS0000386	aactttatactttatttttggaatttgagcaggaatggtaggaacttcattaagaattttagtacgagcagaattaggaaggcccggatctttaattggaaatgaccaaatttataatgttattgttacagctcatgcatttattataattttttttatagttatacctattataattggtggttttggaaattgacttgtacccttaataattggtgctcccgatatagcattccctcgaataaataatataagattttgattgcttcccccgtctcttttattattattattaagaaggatagtagaaaggggggttggtaccggatgaacagtttacccgcctctgtcatcaaatattgcccatggaggtccatcagtagatttagctatttttag…
Altica_oleracea_387MS0000387	aaccttgtattttctatttgggatttgggcaggaataattggcacctctataagacttttaattcgaactgaattaggaagacctggctcattaattggaaatgaccaaatttataatgtaattgttactgctcatgcatttatcataattttctttatagtaataccaataataattggaggatttggtaattgacttgtacctcttataattggtgctcctgatatagctttccctcgaataaataatataagattttgattactcccaccatcaatttttttattattaataagaagaatagcagaaagaggagcaggaactggatgaacagtttatcccccactatcatctaatcttgctcataacggcccatctgttgatttagctatttttag…
Galerucella_pusilla_388MS0000388	aactttatattttatttttggaatttgagctggaatagttggaacttcattaagaatccttgtacgagctgaactaggaagaccaggaactttaattggtaatgatcaaatttataatgtaattgttactgctcatgcttttattataattttttttatagtaatacctattataattggtggatttggaaactgattagtacccctaataattggtgctccagatatagcttttcctcgaataaataatataagattttgattgcttcccccatcattatttttattaattataagaagaatcgtagaaagaggagctggaacaggttgaacagtttatccccctctttcatctaatattgctcatggaggatcttctgtagatctcgctatttttag…
Altica_oleracea_389MS0000389	aaccttgtattttctatttgggatttgggcaagaataattggcacctctataagacttttaattcgaactgaattaggaaggcctggctcattaattggaaatgaccaaatttataatgtaattgttactgctcatgcatttatcataattttctttatagtaataccaataataattggaggatttggtaattgacttgtacctcttataattggtgctcctgatatagctttccctcgaataaataatataagattttgattactcccaccatcaatttttttattattaataagaagaatagcagaaagaggagcaggaactggatgaacagtttatcccccactatcatctaatcttgctcataacggcccatctgttgatttagctatttttag…
Galerucella_pusilla_390MS0000390	aactttatattttatttttggaatttgagctggaatagttggaacttcattaagaatccttgttcgagctgaactaggaagaccaggaactttaattggtaatgatcaaatttataatgtaattgttactgctcatgcttttattataattttttttatagtaatacctattataattggtggatttggaaactgattagtgcccctaataattggtgctccagatatagcttttcctcgaataaataatataagattttgattgcttcccccatcattatttttattaattataagaagaattgtagaaagaggagctggaacaggttgaacagtttatccccctctttcatctaatattgctcatggaggatcttctgtagatctcgctatttttag…
Altica_oleracea_391MS0000391	aaccttgtattttctatttgggatttgggcaagaataattggcacctctataagacttttaattcgaactgaattaggaaggcctggctcattaattggaaatgaccaaatttataatgtaattgttactgctcatgcatttatcataattttctttatagtaataccaataataattggaggatttggtaattgacttgtacctcttataattggtgctcctgatatagctttccctcgaataaataatataagattttgattactcccaccatcaatttttttattattaataagaagaatagcagaaagaggagcaggaactggatgaacagtttatcccccactatcatctaatcttgctcataacggcccatctgttgatttagctatttttag…
Altica_oleracea_392MS0000392	aaccttgtattttctatttgggatttgggcaagaataattggcacctctataagacttttaattcgaactgaattaggaagacctggatcattaattggaaatgaccaaatttataatgtaattgttactgctcatgcatttatcataattttctttatagtaataccaataataattggaggatttggtaattgacttgtacctcttataattggtgctcctgatatagctttccctcgaataaataatataagattttgattactcccaccatcaatttttttattattaataagaagaatagcagaaagaggagcaggaactggatgaacagtttatcccccactatcatctaatcttgctcataacggcccatctgttgatttagctatttttag…
Galerucella_pusilla_393MS0000393	aactttatattttatttttggaatttgagctggaatagttggaacttcattaagaatccttgttcgagctgaactaggaagaccaggaactttaattggtaatgatcaaatttataatgtaattgttactgctcatgcttttattataattttttttatagtaatacctattataattggtggatttggaaactgattagtgcccctaataattggtgctccagatatagcttttcctcgaataaataatataagattttgattgcttcccccatcattatttttattaattataagaagaattgtagaaagaggagctggaacaggttgaacagtttatccccctctttcatctaatattgctcatggaggatcttctgtagatctcgctatttttag…
Altica_oleracea_394MS0000394	gaccttgtattttctatttgggatttgggcaggaataattggtacctctataagacttttaattcgaactgaattaggaagacctggttcattaattggaaatgaccaaatttataatgtaattgttactgctcatgcatttattataattttctttatagtaatgccaataataattggaggatttggtaattgacttgtacctcttataattggtgcccctgatatagctttccctcgaataaataatataagattttgattactcccaccatcaatttttttattattaataagaagaataacagaaagaggagcaggaactggatgaacagtttatcccccactatcatctaatcttgctcataacggcccatctgttgatttagctatttttag…
Aphthona_nonstriata_395MS0000395	aactttgtattttatttttgggatttgatcaggtatagtaggaacatctctaagaatattaattcgtactgaattaggaagacccgggtccctaattggaaacgaccaaatttataatgttattgttacagctcatgcttttattataattttttttatagtaatgcccatcataattggtggttttggaaactgattagtacccctaataattggtgcccctgatatggctttcccccgaataaataacataagattttggttactcccaccctctttaacacttttgctaataagcaggatagtagaaagaggagctggtacaggatgaactgtttacccccctttatcatcgaatattgctcatggaggttcttcagtagatcttgctatttttag…
Altica_oleracea_396MS0000396	aaccttgtattttctatttgggatttgggcaggaataattggcacctctataagacttttaattcgaactgaattaggaagacctggctcattaattggaaatgaccaaatttataatgtaattgttactgctcatgcatttatcataattttctttatagtaataccaataataattggaggatttggtaattgacttgtacctcttataattggtgctcctgatatagctttccctcgaataaataatataagattttgattactcccaccatcaatttttttattattaataagaagaatagcagaaagaggagcaggaactggatgaacagtttatcccccactatcatctaatcttgctcataacggcccatctgttgatttagctatttttag…
Aphthona_nonstriata_397MS0000397	aactttgtattttatttttgggatttgatcaggtatagtaggaacatctctaagaatattaattcgtactgaattaggaagacccgggtccctaattggaaacgaccaaatttataatgttattgttacagctcatgcttttattataattttttttatagtaatgcccatcataattggtggttttggaaactgattagtacccctaataattggtgcccctgatatggctttcccccgaataaataacataagattttggttactcccaccctctttaacacttttgctaataagcaggatagtagaaagaggagctggtacaggatgaactgtttacccccctttatcatcgaatattgctcatggaggttcttcagtagatcttgctatttttag…
Crepidodera_fulvicornis_398MS0000398	aactttatatttcatttttgggatttgatcaggaatagttggaacctctctaagtatccttattcggacagaactaggtagaccagggtcactaattggtaatgatcaaatttataatgtcatcgtaactgcgcacgctttcattataattttcttcatagttatacctattataattggtgggtttggaaactgacttattccactaataattggagccccggatatagccttccctcgaataaacaatataagattttgattattgcccccttccatattcttactacttataagaagactagtagaaagtggagcaggaacaggatgaacagtttacccccctttatcttctaatattgcccatggaggatcttctgtagatctcgctatttttag…
Altica_pusilla_399MS0000399	aacattatacttcctatttggaatttgagcaggaataattggtacctccataagattgttaattcgaactgaattaggaagacctggttcattaattggaaatgaccaaatttataatgtaattgttactgcccatgcctttattataattttcttcatagtaatgccaataataattggtggctttggaaactggcttgtaccactaataattggagcccctgatatagcttttcctcgaataaataatataagattttgattgctcccaccatcaatttttttattattaatgagaagattaacagaaagaggtgcaggaactggatgaacagtttatccccccctatcatctaatcttgcacacaatggcccatctgttgatttagctatttttag…
Aphthona_nonstriata_400MS0000400	aactttgtattttatttttgggatttgatcaggtatagtaggaacatctctaagaatattaattcgtactgaattaggaagacccgggtccctaattggaaacgaccaaatttataatgttattgttacagctcatgcttttattataattttttttatagtaatgcccatcataattggtggttttggaaactgattagtacccctaataattggtgcccctgatatggctttcccccgaataaataacataagattttggttactcccaccctctttaacacttttgctaataagcaggatagtagaaagaggagctggtacaggatgaactgtttacccccctttatcatcgaatattgctcatggaggttcttcagtagatcttgctatttttag…
Altica_pusilla_401MS0000401	aacattatacttcctatttggaatttgagcaggaataattggtacctccataagattgttaattcgaactgaattaggaagacctggttcattaattggaaatgaccaaatttataatgtaattgttactgcccatgcctttattataattttcttcatagtaatgccaataataattggtggctttggaaactggcttgtaccactaataattggagcccctgatatagcttttcctcgaataaataatataagattttgattgctcccaccatcaatttttttattattaatgagaagattaacagaaagaggtgcaggaactggatgaacagtttatccccccctatcatctaatcttgcacacaatggcccatctgttgatttagctatttttag…
Pachybrachis_hieroglyphicus_402MS0000402	cacgctatatttcatttttggtgcctggtccggtatggtaggaacttcattaagtctactaattcgtgtagaattaggcagcccgggatcactcatcggaaatgatcaaatctacaatactatcgtaactgctcatgcatttattataattttcttcatggttataccaattataattggtggattcggaaattgacttgtacctcttatattaggagcaccagatatagccttcccccgaataaataacataagattttggctacttccaccttcgcttaccttgcttttaataagaagaatcgtagaaaatggagccggaactggatgaacagtgtacccaccactatcatctaatctggcacatggaggatcttcagtagacttagcaatcttcag…
Crepidodera_fulvicornis_403MS0000403	aactttatatttcatttttgggatttgatcaggaatagttggaacctctctaagtatccttattcggacagaactaggtagaccagggtcactaattggtaatgatcaaatttataatgtcatcgtaactgcgcacgctttcattataattttcttcatagttatacctattataattggtgggtttggaaactgacttattccactaataattggagccccggatatagccttccctcgaataaacaatataagattttgattattgcccccttccatattcttactacttataagaagactagtagaaagtggagcaggaacaggatgaacagtttacccccctttatcttctaatattgcccatggaggatcttctgtagatctcgctatttttag…
Cryptocephalus_hennigi_406MS0000406	aaccttatatttcctatttgggacatgagcaggaatagtaggcacatctttaagattactaatccgtgttgaattaggaaaccctggatcattaatcggaaatgaccaaatttataataccattgttactgctcacgcctttattataattttctttatagttatacctattataattggggggttcggcaattgactagtaccattaatactcggagcccctgatatagctttcccccgaataaataatataagattttgacttcttcccccatcattaacccttcttttaataagtagaattgtaggaaatggtgcaggaacaggatgaactgtatatccccctctatcaacaacaattgctcacacaggatcctcagttgatttagctatttttag…
Cryptocephalus_cyanipes_407MS0000407	tactttatactttttatttggtgcctgagccggtatagtcggaacatccttaagacttttaattcgaattgaactaggaaatcctggctcattaattggcaatgatcagatttataatactattgttacagctcatgcctttattataattttctttatagtcatacctatcataattggaggttttggtaattgattagttcctttaatattaggcgccccagatatagcctttccgcgaataaacaatataagattctggcttctacccccctcattagtccttcttctaataagaagaattgtagaaaacggagcaggaaccggctgaacagtttacccccctctttctgctaccctcgcccatgcaggctcatctgtagatttagcaatttttag…
Cryptocephalus_hennigi_408MS0000408	aaccttatatttcctatttgggacatgagcaggaatagtaggcacatctttaagattactaatccgtgttgaattaggaaaccctggatcattaatcggaaatgaccaaatttataataccattgttactgctcacgcctttattataattttctttatagttatacctattataattggggggttcggcaattgactagtaccattaatactcggagcccctgatatagctttcccccgaataaataatataagattttgacttcttcccccatcattaacccttcttttaataagtagaattgtagaaaatggtgcaggaacaggatgaactgtatatccccctctatcaacaacaattgctcacacaggatcctcagttgatttagctatttttag…
Cryptocephalus_flavipes_409MS0000409	tactctatattttttatttggtgcatgatctggaatagtcggaacatccttgagactcttgatccgagtagaattgggaaatcctggctcattaattggaaatgatcaaatctataatactattgtaacagctcatgcatttattataattttctttatagttataccaattataattggaggatttggaaactgattagttccacttatactaggagctcctgatatagcttttcctcgtataaataatataagattttgacttctacccccctctttaacccttctcttaataagtagaattgtagaaaacggagcaggaaccggatgaacagtttacccgcccttatcttcagcaactacccatacaggagcatcagttgatttagcaatttttag…
Cryptocephalus_hennigi_410MS0000410	aaccttatatttcctatttgggacatgagcaggaatagtaggcacatctttaagattactaatccgtgttgaattaggaaaccctggatcattaatcggaaatgaccaaatttataataccattgttactgctcacgcctttattataattttctttatagttatacctattataattggggggttcggcaattgactagtaccattaatactcggagcccctgatatagctttcccccgaataaataatataagattttgacttcttcccccatcattaacccttcttttaataagtagaattgtagaaaatggtgcaggaacaggatgaactgtatatccccctctatcaacaacaattgctcacacaggatcctcagttgatttagctatttttag…
Chrysomela_vigintipunctata_411MS0000411	aaccttatacttcatttttggaatttgagcaggaatagtaggaacttccctaagaattctaattcgagctgaattaggaaaccctggatcattaattggaaatgatcaaatttataatgtaattgtaacagcccatgcattcattataattttctttatagttatgccaattatgattggtggatttggaaattgattagtacccttaataatcggtgccccagatatagctttccctcgattaaataatataagattctgattacttccaccttccttatttttactactaataagaagaattgtagaaaatggtgcagggacaggttgaacagtatacccacctttatccactaatattgcgcatagaggttcttcagtagatttagctattttcag…
Donacia_obscura_412MS0000412	gacattatattttatttttggtgcatgatcaggaataataggcacctctttaagaatacttattcgctctgaattaagaaatcctggtagattaattggaaatgatcaaatttataatgttattgtaacagcccatgcattcattataattttttttatagttataccaattataatcggaggttttggtaattgattagtacccttaatgttaggtgccccagatatagcttttcctcgaataaataatataagattttgactacttcccccctctttaacttttctaactataagaagaattacagaaagaggagctggaactggatggacaatttaccctcctctatctaataatttagcccatagaggaagatcagtagacctcgctatttttag…
Hippuriphila_modeeri_413MS0000413	aactttatacttcctatttggaatttgatctgggataattggcacatctttaagaatactaattcgaatagaactaggcaaccctggatcactaattggaaatgaccaaatctataatgtaattgtaactgctcatgcatttattataattttttttatagttataccaattataattggaggatttggtaattgattaattccattaataattggagcccctgacatagctttccctcgaataaataatataagattttgacttctccctccgtcattatttttattattaataagtagaattgtagaaagaggagccggaacaggatgaactgtatacccacctttatcatcaaatattgctcacgaaggagcctcagtagatttagccatttttag…
Donacia_obscura_414MS0000414	gacattatattttatttttggtgcatgatcaggaataataggcacctctttaagaatacttattcgctctgaattaagaaatcctggtagattaattggaaatgatcaaatttataatgttattgtaacagcccatgcattcattataattttttttatagttataccaattataatcggaggttttggtaattgattagtacccttaatgttaggtgccccagatatagcttttcctcgaataaataatataagattttgactacttcccccctctttaacttttctaactataagaagaattacagaaagaggagctggaactggatggacaatttaccctcctctatctaataatttagcccatagaggaagatcagtagacctcactatttttag…
Crepidodera_aurata_415MS0000415	aactttatattttatttttggaatttgatcaggaatagtaggaacatcattaagaatactaattcgaaccgaactaggcaatccagggtccctaattggtaatgatcaaatttacaatgttattgttacagcccatgcttttattataattttttttatagtaatacccattataattgggggatttggtaattgacttgtacctttaataatcggagcccctgatatagcctttcctcgaataaataacataagattttgattattacctccttcactatttttattattaataagaagactagtagaaagaggagctggaacaggatgaactgtttacccccccttatcttccaatatcgcccatggaggatcatctgttgatttagctatttttag…
Donacia_obscura_416MS0000416	gacattatattttatttttggtgcatgatcaggaataataggcacctctttaagaatacttattcgctctgaattaagaaatcctggtagattaattggaaatgatcaaatttataatgttattgtaacagcccatgcattcattataattttttttatagttataccaattataatcggaggttttggtaattgattagtacccttaatgttaggtgccccagatatagcttttcctcgaataaataatataagattttgactacttcccccctctttaacttttctaactataagaagaattacagaaagaggagctggaactggatggacaatttaccctcctctatctaataatttagcccatagaggaagatcagtagacctcgctatttttag…
Crepidodera_aurata_417MS0000417	aactttatattttatttttggaatttgatcaggaatagtaggaacatcattaagaatactaattcgaaccgaactaggcaatccagggtccctaattggtaatgatcaaatttacaatgttattgttacagcccatgcttttattataattttttttatagtaatacccattataattgggggatttggtaattgacttgtacctttaataatcggagcccctgatatagcctttcctcgaataaataacataagattttgattattacctccttcactatttttattattaataagaagactagtagaaagaggagctggaacaggatgaactgtttacccccccttatcttccaatattgcccatggaggatcatctgttgatttagctatttttag…
Donacia_obscura_418MS0000418	gacattatattttatttttggtgcatgatcaggaataataggcacctctttaagaatacttattcgctctgaattaagaaatcctggtagattaattggaaatgatcaaatttataatgttattgtaacagcccatgcattcattataattttttttatagttataccaattataatcggaggttttggtaattgattagtacccttaatgttaggtgccccagatatagcttttcctcgaataaataatataagattttgactacttcccccctctttaacttttctaactataagaagaattacagaaagaggagctggaactggatggacaatttaccctcctctatctaataatttagcccatagagggagatcagtagacctcgctatttttag…
Cryptocephalus_informis_419MS0000419	taccctgtactttctatttggtgcatgagcagggatagccggaacatccataaggctactgattcgtgttgaattaggaaaccccggctcactaattggcaacgaccaaatctataacactattgtaacagcacatgcctttgttataattttttttatagttataccaattataattggaggatttggtaactgattagtccccctaatactaggagctccggatatagccttccctcgaataaataatataagattctgactactaccaccatcattgacccttcttcttataagaagtgttgtagaaaatggagcaggaacaggttgaaccgtttatccccctctttccgcaagaattgctcacaatggcccatcagtagatttagctatcttcag…
Phratora_vitellinae_420MS0000420	aacattgtatttcatttttggaatttgggctggtatagttggaacttcattaagaatgttaattcgatcagaattagggaatcccggaactttaattggaaatgatcaaatttataatgtaattgttacagcccatgcttttatcataattttttttatggtaatgccaattataattggtgggtttggtaattgattagtcccactaataattggtgcccctgatatagcattcccacgattgaacaacataagattttgacttctacctccctcattatttctcctgctgatgagaagagtcgtagaaaacggggctggaaccggttgaacggtgtatcctcctctgtcttcaaatttggcacatagtggttcttctgtagatttagctatttttag…
Smaragdina_salicina_421MS0000421	tactttatatttcatttttggagcttgatcaggtatagtaggaacatctctcagattactaattcgaatcgaactcggcaacccaggaactctaattggaaatgatcaaatctataataccatcgtaaccgcccatgcatttattataattttcttcatagttataccaatcataattggaggcttcggaaactgattagtgccgctaatactaggtgcccctgatatagcctttcctcgaataaataacataagattttgattactacccccttcccttactcttcttctaataagaagaattgtagaaaatggcgcagggacaggatgaactgtttatccacccctttctgctaatttagcccataggggggcttctgtagatttagcaattttcag…
Cassida_sp3_422MS0000422	cacattatacttcatttttggattttgatcaggaatagtaggtacatccctaagaattttaatccgtgcagaacttggaaacccaggaaccttaattgggaatgatcaaatttacaattcaatcgttacagctcatgcatttattataattttcttcatagttatacctattataattggaggttttggaaattgattagtaccactaatacttggtgcacccgacatagcattcccacgattaaataatataagattttgattactcccaccttcaattacctttttaatcataagaagaattattgaaagaggggcaggaaccgggtgaactgtctaccctcccctctcgtctaatattgcccatagaggagcatctgtagacatagcaatctttag…
Cryptocephalus_nitidus_423MS0000423	taccctatactttttatttggggcatgagccggaatagtaggaacctcgttaagattactaatccgggttgaactaggaaatcctggatcactaattggaaatgatcaaatctataataccattgtaactgcccacgcttttattataattttctttatagttatacccattataatcggagggttcggtaactgattagtacccttaatgcttggagcacctgatatagctttcccccgaataaataacataagattttgacttcttcccccatcattaacccttcttttaataagaagaattgtagaaaacggtgcgggtacaggatgaactgtttatcctcctttatcaacaacgattgctcatgcaggatcttcagttgatttagccattttcag…
Phratora_vitellinae_424MS0000424	aacattgtatttcatttttggaatttgggctggtatagttggaacttcattaagaatgttaattcgatcagaattagggaatcccggaactttaattggaaatgatcaaatttataatgtaattgttacagcccatgcttttatcataattttttttatggtaatgccaattataattggtgggtttggtaattgattagtcccactaataattggtgcccctgatatagcattcccacgattgaacaacataagattttgacttctacctccctcattatttctcctactgatgagaagagtcgtagaaaacggggctggaaccggttgaacggtgtatcctcctctgtcttcaaatttggcacatagtggttcttctgtagatttagctatttttag…
Crepidodera_aurea_425MS0000425	aaccttatatttcatttttggaatctgatcaggaatagtaggtacttctttaagtatcctcatccgaactgaactaggcagcccaggatccttaatcggtaacgaccaaatttataatgttattgttaccgcccatgctttcattataattttctttatagttatacctattataattggaggattcggaaactgattaatccccctaataatcggagccccagatatagcatttcctcgtataaataatataagattctgattgctacccccatcactattcttactattaatgagaagcttagtagaaagaggagcaggaacaggatgaacagtttacccccctttatcttctaatattgctcatggaggatcttctgtagatttagctatttttag…
Cryptocephalus_informis_427MS0000427	taccctgtactttctatttggtgcatgagcagggatagccggaacatccataaggctactgattcgtgttgaattaggaaaccccggctcactaattggcaacgaccaaatctataacactattgtaacagcacatgcctttgttataattttttttatagttataccaattataattggaggatttggtaactgattagtccccctaatactaggagctccggatatagccttccctcgaataaataatataagattctgactactaccaccatcattgacccttcttcttataagaagtgttgtagaaaatggagcaggaacaggttgaaccgtttatccccctctttccgcaagaattgctcacaatggcccatcagtagatttagctatcttcag…
Donacia_brevitarsis_428MS0000428	aacattgtattttatttttggtgcatgatcaggaataataggcacttctttaagaatacttattcgtactgaattaagaaatcctggtagattaattggaaatgatcaaatttataatgttattgtaacagcccatgcattcattataattttttttatagttataccaattataattggaggttttggtaactgactagtacctttaatactaggtgccccagatatagcctttcctcgaataaataacataagattttgactacttcccccctctttaacttttctaactataagaaggattacagaaagaggggctggaactgggtgaacggtatacccccctctctctaataatttagcccatagaggaagatcagtagatcttgctatttttag…
Cryptocephalus_cyanipes_429MS0000429	tactttatactttttatttggtgcctgggccggtatagtcggaacatccttaagacttttaattcgaattgaactaggaaatcctggctcattaattggcaatgatcagatttataatactattgttacagctcatgcctttattataattttctttatagtcatacctatcataattgggggttttggtaattgattagttcctttaatattaggtgccccagatatagcctttccgcgaataaacaatataagattctggcttctacccccttcattagtcctccttctaataagaagaattgtagaaaacggagcagggaccggctgaacagtttacccccctctttctgctaccctcgcccatgcaggctcatctgtagatttagcaatttttag…
Donacia_brevitarsis_430MS0000430	aacattgtattttatttttggtgcatgatcaggaataataggcacttctttaagaatacttattcgtactgaattaagaaatcctggtagattaattggaaatgatcaaatttataatgttattgtaacagcccatgcattcattataattttttttatagttataccaattataattggaggttttggtaactgactagtacccttaatactaggtgccccagatatagcctttcctcgaataaataacataagattttgactacttcctccctctttaacttttctaactataagaaggattacagaaagaggggctggaactggrtgaacggtatacccccctctctctaataatttagcccatagaggaagatcagtagatcttgctatttttag…
Smaragdina_affinis_431MS0000431	tactttatatttcatttttggagcatgatcaggtatagtaggaacgtctctcagattattaattcgagtagaactcggcaacccaggaactctaattggaaatgatcaaatttataataccatcgtaactgcccatgcattcattataattttcttcatagttataccaatcataatcggaggtttcggaaattgattagtcccattaatattaggtgctcctgatatagcctttcctcgaataaacaatataagattttgattactacctccttcccttacgcttcttttaataagaagaattgtagaaaatggggcaggaacaggatgaactgtttatccccccttatctgcaaatttggctcacagaggagcgtctgtagatttagcaatttttag…
Cassida_inquinata_434MS0000434	aacattatacttcatttttggattttgatcaggaatagttggaacctctttaagaattttaattcggacagaactaggaaaccccggttcattaatcgggaatgaccaaatttataattcaattgttacagcccatgcatttattataattttctttatagttatacctgttataattggaggtttcggaaattgattagttccgttaatactaggagcaccggacatagctttcccacgattaaataacataagattttggctacttccaccctcaattacatttttaattataagaagaattatcgaaagaggggcaggaactgggtgaactgtgtatccccccctctcatcaaatattgcacatagaggggcatcagtagatatagcaatctttag…
Longitarsus_luridus_436MS0000436	tactttatatttcatttttggtatttgagccggaataattggtacctccctaagaattttaattcgaacagaattaggaaaccccggttcattaattggaaatgatcaaatttataatgttattgtaacagcccatgcttttattataatttttttcatagttatgcctatcataattggaggatttggaaactgattagttcccctaataattggtgccccagatatagctttcccccgaataaataatataagattttgattattacccccatctttatttttattagtaataagaagaatagtagaaagtggtgctggtactggatgaaccgtttacccccccttatcctcaaatattgcccatggtggatcatcagttgatttagcaatttttag…
Longitarsus_luridus_437MS0000437	tactttatatttcatttttggtatttgagccggaataattggtacctccctaagaattttaattcgaacagaattaggaaaccccggttcattaattggaaatgatcaaatttataatgttattgtaacagcccatgcttttattataatttttttcatagttatacctatcataattggaggatttggaaactgattagttcccctaataattggtgccccagatatagctttcccccgaataaataatataagattttgattattacccccatctttatttttattagtaataagaagaatagtagaaagtggtgctggtactggatgaaccgtttaccctcccctatcctcaaatattgcccatggtggatcatcagttgatttagcaatttttag…
Pachybrachis_hippophaes_438MS0000438	aaccctatacttcattttcggcgcatgatccggcatagtaggaacttcactaagactcctaattcgagttgaactaggtaaccctggatcacttattggaaatgaccaaatttataacactatcgtaactgcccatgcatttattataattttctttatagttataccaattataattggtggattcggaaattgacttgtacctctaatactcggagctccagatatagctttccctcgaataaataatataagattttgattactcccgccctcccttaccttgcttctaataagaagaattgtagaaaatggagccggtactggatgaacagtttaccccccgctatcatctaatctagctcatggaggatcatctgtagacttagcaatttttag…
Longitarsus_exsoletus_439MS0000439	taccttatattttatctttggagtttgagcagggatagtaggaacttcacttagaattttaattcgtacagaattaggaaaccctggatctttaattggaaatgaccaaatttataatgttattgtaacagcccatgctttcattataattttttttatagttatacccattataatcggaggattcggaaattgattagtccccttaataatcggtgccccagatatagcatttcctcgaataaataatataagattttgactattacccccctctttattacttttagtaataagaagaatagttgaaagaggagcaggaactggttgaacagtttatccccccttatcttcaaatattgctcataatggatcttctgttgatttagcaatttttag…
Pachybrachis_hippophaes_440MS0000440	aaccctatacttcattttcggcgcatgatccggcatagtaggaacttcactaagactcctaattcgagttgaactaggtaaccctggatcacttattggaaatgaccaaatttataacactatcgtaactgcccatgcatttattataattttctttatagttataccaattataattggtggattcggaaattgacttgtacctctaatactcggagctccagatatagctttccctcgaataaataatataagattttgattactcccgccctcccttaccttgcttctaataagaagaattgtagaaaatggagccggtactggatgaacagtttaccccccgctatcatctaacctagctcatggaggatcatctgtagacttagcaatttttag…
Longitarsus_exsoletus_441MS0000441	taccttatattttatctttggagtttgagcagggatagtaggaacttcacttagaattttaattcgtacagaattaggaaaccctggatctttaattggaaatgaccaaatttataatgttattgtaacagcccatgctttcattataattttttttatagttatacccattataatcggaggattcggaaattgattagtccccttaataatcggtgccccagatatagcatttcctcgaataaataatataagattttgactattacccccctctttattacttttagtaataagaagaatagttgaaagaggagcaggaactggttgaacagtttatccccccttatcttcaaatattgctcataatggatcttctgttgatttagcaatttttag…
Longitarsus_exsoletus_442MS0000442	taccttatattttatctttggagtttgagcagggatagtaggaacttcacttagaattttaattcgtacagaattaggaaaccctggatctttaattggaaatgaccaaatttataatgttattgtaacagcccatgctttcattataattttttttatagttatacccattataatcggaggattcggaaattgattagtccccttaataatcggtgccccagatatagcatttcctcgaataaataatataagattttgactattacccccctctttattacttttagtaataagaagaatagttgaaagaggagcaggaactggttgaacagtttatccccccttatcttcaaatattgctcataatggatcttctgttgatttagcaatttttag…
Smaragdina_concolor_443MS0000443	tactttgtactttgtctttggggcctgggcaggaatagtcggaacatcattaagacttcttattcgagtagaactcggaaatcccggaaccttgattggaaatgatcaaatctataacacaattgttacagcccatgcttttattataattttttttatagttatgccaattatgattggcggattcgggaattgacttgttccattaatgttaggagctccagatatagcattcccacgaataaacaatataagattttgacttcttccaccatctttaacacttcttctaatgagaagaattgtagaaaatggggccggaacaggatgaacagtttacccccctctttctgcaaatatcgcacatggtggatcatctgtagatttagctattttcag…
Smaragdina_affinis_444MS0000444	tactttatatttcatttttggagcatgatcaggcatagtaggaacgtctctcagattattaattcgagtagaactcggcaacccaggaactctaattggaaatgatcaaatttataataccatcgtaactgcccatgcattcattataattttcttcatagttataccaatcataattggaggttttggaaattgattagttccattaatattaggtgcccctgatatagcctttcctcgaataaacaatataagattttgattactacctccttcccttacacttcttttaataagaagaatcgtagaaaatggagcaggaacaggatgaactgtttatccccccttatctgcaaatttggctcacagaggagcatctgtagatttagcaattttcag…
Lachnaia_italica_445MS0000445	caccttatatttcatttttggtgcttgggccggaatagtgggcacctccctcagcctactaatccgagtagaactcggaaacccgggaacattaatcggaaatgatcaaatctacaatactattgtcacagcacatgcctttattataattttcttcatagtaatgccaattataatcggaggcttcggaaactggctagtacctttaatgctaggggccccagatatggccttcccccgaataaataatataagattttgacttctccccccctcgctaactttacttctaataagaagaattgtggaaaatggggcgggcacaggatgaaccgtatatcccccgctttcagctaacattgcacacagaggagcctccgtagacctggcaatttttag…
Smaragdina_concolor_446MS0000446	tactttgtactttgtctttggggcctgggcaggaatagtcggaacatcattaagacttcttattcgagtagaactcggaaatcccggaaccttgattggaaatgatcaaatctataacacaattgttacagcccatgcttttattataattttttttatagttatgccaattatgattggcggattcgggaattgacttgttccattaatgttaggagctccagatatagcattcccacgaataaacaatataagattttgacttcttccaccatctttaacacttcttctaatgagaagaattgtagaaaatggggccggaacaggatgaacagtttacccccctctttctgcaaatatcgcacatggtggatcatctgtagatttagctattttcag…
Smaragdina_affinis_448MS0000448	tactttatatttcatttttggagcatgatcaggcatagtaggaacgtctctcagattattaattcgagtagaactcggcaacccaggaactctaattggaaatgatcaaatttataataccatcgtaactgcccatgcattcattataattttcttcatagttataccaatcataattggaggttttggaaattgattagttccattaatattaggtgcccctgatatagcctttcctcgaataaacaatataagattttgattactacctccttcccttacacttcttttaataagaagaatcgtagaaaatggagcaggaacaggatgaactgtttatccccccttatctgcaaatttggctcacagaggagcatctgtagatttagcaattttcag…
Smaragdina_concolor_449MS0000449	tactttgtactttgtctttggggcctgggcaggaatagtcggaacatcattaagacttcttattcgagtagaactcggaaatcccggaaccttgattggaaatgatcaaatctataacacaattgttacagcccatgcttttattataattttttttatagttatgccaattatgattggcggattcgggaattgacttgttccattaatgttaggagctccagatatagcattcccacgaataaacaatataagattttgacttcttccaccatctttaacacttcttctaatgagaagaattgtagaaaatggggccggaacaggatgaacagtttacccccctctttctgcaaatatcgcacatggtggatcatctgtagatttagctattttcag…
Arima_marginata_450MS0000450	aacattatattttatttttggtatttgagcaggtataattggaacttcattaagaattttagtacgagctgaattaggaaatcctggaaccctaattggtaatgaccaaatttataatgtaattgtaactgctcatgcgtttattataattttttttatagtaataccaattataattggaggttttggtaattgattagttccattaataatcggtgctcctgatatagcatttcctcgaataaataatataagattttgattgcttcccccatcattatttttattaattataagaagaatcgtagaaagaggagctgggacaggttgaacagtttatccccctctatcctctaatattgctcatggaggttcatcagtagatttagcaatttttag…
Galerucella_lineola_454MS0000454	aactttatactttatttttggagtttgagcaggtatagtaggaacttctttaaggattctagttcgagctgaactaggaagacctggaactttaattggtaatgaccaaatttataatgtaattgttactgctcatgcttttatcataattttttttatagtgataccaattataattggtggatttggaaattgattagttcccctaataatcggtgctccagatatagcttttcctcgaataaataatataagattttgattacttcccccatcattatttttattaattataagaagaattgttgaaagaggagctggaacaggatgaacagtttatccccctctctcatctaatattgcccacggaggatcctcagtagatttagctatttttag…
Cassida_rubiginosa_455MS0000455	aacattatatttcatttttggattctgatcaggaatagtaggaacatctttaagaattttaattcgagcagaattaggaaaccccggaacattaatcggaaatgaccaaatttataattcaattgttacagcccatgccttcatcataattttttttatagttataccaattataatcggaggtttcgggaattgactagtgcccctaatactaggggcaccagacatagcattcccacgattaaacaacataagattttgacttctaccaccttcaattacatttttaattataaggagagttattgaaagaggggcaggaacaggttgaacagtatatccaccgttatcttctaatattgctcacagaggagcctctgtggacatagcaatttttag…
Chaetocnema_conducta_456MS0000456	taccttatattttatttttggggcatggtcagggatagtcggaacttctttaagaattttaattcgagcagaattaggatcacctgggtctttaattggtaatgatcaaatttacaatgttattgttacagcccatgcttttattataatttttttcatagttatgcctatcataattggaggatttggtaactgattagtacccctaataatcggagcaccagatatagccttccctcgaataaataacataagattttgattacttcctccttctttaactctgctattaataagaagaatagttgaaagtggagcagggacaggatgaactgtttacccacctttatcatccaatattgctcatggagggtcttctgttgatttagcaatttttag…
Cassida_rubiginosa_457MS0000457	aacattatatttcatttttggattctgatcaggaatagtaggaacatctttaagaattttaattcgagcagaattaggaaaccccggaacattgatcgggaatgaccaaatttataattcaattgttacagcccatgccttcatcataattttttttatagttataccaatcataatcggaggtttcgggaattgactagtacccctaatactgggggcaccagacatagcattcccacgattaaacaacataagattttgacttctaccaccttcaattacatttttaattataaggagagttattgaaagaggggcaggaacaggttgaacagtatatccaccgttatcttctaatattgctcacagaggagcctctgtggacatagcaatttttag…
Smaragdina_salicina_458MS0000458	tactttatatttcatttttggagcttgatcaggtatagtaggaacatctctcagattactaattcgaatcgaactcggcaacccaggaactctaattggaaatgatcaaatctataataccatcgtaaccgcccatgcatttattataattttcttcatagttataccaatcataattggaggcttcggaaactgattagtgccgctaatactaggtgcccccgatatagcctttcctcgaataaataacataagattttgattactacccccttcccttactcttcttctaataagaagaattgtagaaaatggcgcagggacaggatgaactgtttatccacccctttctgctaatttagcccataggggggcttctgtagatttagcaattttcag…
Cryptocephalus_turcicus_460MS0000460	caccctatattttctatttggtgcatggtctggcatagtaggaacatccctaagactcttaattcgagtagaattaggaaaccctggttcattaattggtaatgatcaaatttataatactattgtaacagctcatgcatttattataattttctttatagttataccaattataattggaggattcggaaactgattaattcccttaatattaggtgcccctgatatagcttttcctcgaataaataatataagattttgacttttacccccatccttaattcttcttctaataagaagaattgtagaaaatggagcaggaactgggtgaacagtttacccaccattatcctcaacaattgctcatacaggtccatcagttgatttagcaatttttag…
Luperus_longicornis_461MS0000461	taccttgtattttattttcggaatctgagcaggaatggtcggaacttctctaagaattttaattcgagctgaattgggaagacctggatccttgattggaaatgaccaaatttataatgtcattgttactgctcatgctttcattataatttttttcatagtaatgccaatcataattggcggatttggaaactgattagtccccctaataatcggagctccagatatggcctttcctcgaataaataatataagattttggctactacctccttccatttttcttttaattataagaagtgtagttgaaagaggagctgggactggttgaactgtatatcccccattatcatcaaatattgctcacggtggagcctcagtagatctagctatttttag…
Cryptocephalus_turcicus_462MS0000462	caccctatattttctatttggtgcatggtctggcatagtaggaacatccctaagactcttaattcgagtagaattaggaaaccctggttcattaattggtaatgatcaaatttataatactattgtaacagctcatgcatttattataattttctttatagttataccaattataattggaggattcggaaactgattaattcccttaatattaggtgcccctgatatagcttttcctcgaataaataatataagattttgacttttacccccatccttaattcttcttctaataagaagaattgtagaaaatggagcaggaactgggtgaacagtttacccaccattatcctcaacaattgctcatacaggtccatcagttgatttagcaatttttag…
Smaragdina_affinis_463MS0000463	tactttatatttcatttttggagcatgatcaggtatagtaggaacgtctctcagattattaattcgagtagaactcggcaacccaggaactctaattggaaatgatcaaatttataataccatcgtaactgcccatgcattcattataattttcttcatagttataccaatcataatcggaggtttcggaaattgattagtcccattaatattaggtgctcctgatatagcctttcctcgaataaacaatataagattttgattactacctccttcccttacgcttcttttaataagaagaattgtagaaaatggggcaggaacaggatgaactgtttatccccccttatctgcaaatttggctcacagaggagcgtctgtagatttagcaatttttag…
Pachybrachis_hieroglyphicus_464MS0000464	cacgctatatttcatttttggtgcctggtccggtatggtaggaacttcattaagtctactaattcgtgtagaattaggcagcccgggatcactcatcggaaatgatcaaatctacaatactatcgtaactgctcatgcatttattataattttcttcatggttataccaattataattggtggattcggaaattgacttgtacctcttatattaggagcaccagatatagccttcccccgaataaataacataagattttggctacttccaccttcgcttaccttgcttttaataagaagaatcgtagaaaatggagccggaactggatgaacagtgtacccaccactatcatctaatctggcacatggaggatcttcagtagacttagcaatcttcag…
Timarcha_nicaeensis_465MS0000465	tacattatattttatatttggcgcttgatcagccatagtcgggacatctttaagaatgctcattcgaatagaactaggtaatcctggctctttaattggcaatgatcaaatttataactcaattgtaacagcccatgctttcgtaataattttttttatagttatacctataataattggcggattcggaaattgattaatacctttaatattaggggcacctgatatagcctttcctcgaataaataacataagattctgacttttaccaccatccctaactttattattagtaagaagaattgttgatagtggggcaggaactggttgaactgtttacccacctttatctgcaaatcttgcccataatggagcttcagtagatttagcgatttttag…
Chrysomela_saliceti_467MS0000467	aactttatactttatttttggtttttggtcaggaataacaggaacatctttaagtattttaattcgggctgaattaggaaatcccgggacattaattgggaatgatcaaatttataatgtggttgttacagctcatgcattcattataattttttttatagtaatacctattataattggcgggtttggaaactgattagtacccttaataatcggagcaccagatatagccttccctcggctaaataatataagattctgacttctcccaccttccttgttccttcttttgataagaagaattgtagaaaatggggcaggaactgggtgaacagtatacccccctctatcagctaacattgcccatagtggggcatctgtagatttagctatttttag…
Cryptocephalus_trimaculatus_468MS0000468	aacactatatttcctattcggagcatgggcaggaataattggaacatcattaagtttattaattcggattgaactagcaaatcctaattcattaatcggtaatgaccaaatttataatacaattgtaacagctcacgctttcattataattttctttatagtcataccaattataattggtggattcggaaattgattgattcccctaatattaggggctcctgatatagcttttccccgaataaataatataagattttgacttcttcccccttcacttacacttctcttaataaggagaattgtagaaaatggtgcaggaaccggctgaacagtttatccccctctttcagcaaccattgctcatactgggccatcagttgacctcgcaattttcag…
Derocrepis_sodalis_469MS0000469	gactttatattttatttttggaatttgagccagaatagtaggaacttccataagaattttaattcgagctgaattgggatcttcaggatctttaatcggaaatgatcaaatttataatgtaattgtaactgctcatgcctttgtaataattttttttatagtaataccaattataattggaggatttggaaattgactaatcccactaataattggtgcccctgatatagctttccctcgaataaataatataagattttgattattacccccgtcattatttttattattaataagaaggctagttgaaagaggggcaggaacaggatggacagtttacccgccgttatcttctaatattgctcatagaggggcttcagtagatttagctatttttag…
Longitarsus_exsoletus_470MS0000470	taccttatattttatctttggagtttgagcagggatagtaggaacttcacttagaattttaattcgtacagaattaggaaaccctggatctttaattggaaatgaccaaatttataatgttattgtaacagcccatgctttcattataattttttttatagttatacccattataatcggaggattcggaaattgattagtccccttaataatcggtgccccagatatagcatttcctcgaataaataatataagattttgactattacccccctctttattacttttagtaataagaagaatagttgaaagaggagcaggaactggttgaacagtttatccccccttatcttcaaatattgctcataatggatcttctgttgatttagcaatttttag…
Cryptocephalus_strigosus_471MS0000471	cacactatattttatttttggggcctgagcaggaatagtagggacatccctaagaataattattcgtattgaacttggtacacctggatcattaatcggaaatgaccaaatttataatactatcgtaacagcacatgcctttatcataattttctttatagttatacccatcataattggcggattcggaaactgattagttcccttaatactgggggccccagatatagcatttccccggataaataatataagattttgactcctgcctccctcattaacccttctattaataagaagaatcgtagagaacggagcaggaactggatgaactgtttatccccccctttcagcgactattgcacacacaggatcttcagttgatttagccatttttag…
Derocrepis_sodalis_472MS0000472	gactttatattttatttttggaatttgagccagaatagtaggaacttccataagaattttaattcgagctgaattgggatcttcaggatctttaatcggaaatgatcaaatttataatgtaattgtaactgctcatgcctttgtaataattttttttatagtaataccaattataattggaggatttggaaattgactaatcccactaataattggtgcccctgatatagctttccctcgaataaataatataagattttgattattacccccgtcattatttttattattaataagaaggctagttgaaagaggggcaggaacaggatggacagtttacccgccgttatcttctaatattgctcatagaggggcttcagtagatttagctatttttag…
Cryptocephalus_labiatus_474MS0000474	tactttatattttctttttggagcctgagcaggaataattggaacatctttaagtttgttaattcgaattgaattaggaaaccccggctcactaattgggaatgaccaaatttataacaccattgtcacagctcacgcctttattataattttttttatggttataccaattataattggaggcttcgggaactgactagttccattaatgttaggagcccctgatatagccttcccacgaataaataatataagattttgacttcttcccccctcactaacccttttactaataagaagaattgtggaaaacggggcaggaactggatgaacagtttatccccccctttcaaccactattgctcatgcaggagcatcagttgatttggcaatttttag…
Neocrepidodera_melanostoma_475MS0000475	aacattgtactttatttttggtatatgatctggaataatcggaacttcattaagaatactaattcgaactgaactaggaaacccaggatcattaattggtaacgatcaaatttataatgttattgttactgcccatgcctttattatgatttttttcatagtaataccaattataattggcgggttcggaaattggcttgtcccactaataattggagctccagacatagcattcccccgaataaacaatataagattctgacttttacccccttctttatttcttctattaataagaagaatagttgaaagtggtgcaggaactgggtgaacggtttaccctccgttatcctcgaatattgcccatggtggatcttctgtagatttagcaatttttag…
Longitarsus_refugiensis_476MS0000476	taccttgtacttcattttcggaatttggtccggaataattgggacctccttaagaatactcattcgcacagaattaggtcaccccgggtcacttatcggaaacgaccaaatttataatgtcattgtaaccgcccatgctttcattataattttttttatggttatgccaattataattggcggatttggaaactgattagtccccctaataattggtgctcctgatatggcattcccccgaataaacaatataagattttggcttctccctccatccttatttttgctagtaataagaagaatagtagaaagtggcgccggaactggctgaactgtctatccccccctatcttcaaacattgcccacggaggatcatctgtggatttagcaatttttag…
Neocrepidodera_melanostoma_477MS0000477	aacattgtactttatttttggtatatgatctggaataatcggaacttcattaagaatactaattcgaactgaactaggaaacccaggatcattaattggtaacgatcaaatttataatgttattgttactgcccatgcctttattatgatttttttcatagtaataccaattataattggcgggttcggaaattggcttgtcccactaataattggagctccagacatagcattcccccgaataaacaatataagattctgacttttacccccttctttatttcttctattaataagaagaatagttgaaagtggtgcaggaactggatgaacggtttaccctccgttatcctcgaatattgcccatggtggatcttctgtagatttagcaatttttag…
Longitarsus_refugiensis_478MS0000478	taccttgtacttcattttcggaatttggtccggaataattgggacctccttaagaatactcattcgcacagaattaggtcaccccgggtcacttatcggaaacgaccaaatttataatgtcattgtaaccgcccatgctttcattataattttttttatggttatgccaattataattggcggatttggaaactgattagtccccctaataattggtgctcctgatatggcattcccccgaataaacaatataagattttggcttctccctccatccttatttttgctagtaataagaagaatagtagaaagtggtgccggaactggctgaactgtctatccccccctatcttcaaacattgcccacggaggatcatctgtggatttagcaatttttag…
Cassida_inopinata_479MS0000479	aacattatattttatttttggattctgatcaggaatagttggtacatcattaagaattttaattcgtgcagaactaggaaatcccggaaacttaattggaaatgatcaaatttataactccatcgttacagcccacgcattcattataattttctttatagttataccagtaataattggaggatttggaaattgattagtaccccttatactaggagcccctgatatagcctttccacgattaaataatataagattttgacttctcccaccttcaattacatttttaattataagaagaattattgaaagaggagcaggaactgggtgaactgtttaccccccactttccgctaatattgcccatagaggagcatctgttgatatagcaatcttcag…
Derocrepis_sodalis_480MS0000480	aactttatatttcatttttggaatttgagccagaatagtagggacttccataagaatcttaattcgaactgaactaggatcttcgggatctttaatcggaaatgatcaaatttataatgtaattgtaaccgctcatgcctttgtaataattttttttatagtaataccaattataattgggggatttggaaactgattaatccctctaataatcggtgcccctgatatagcttttcctcgaataaataatataagattttgattattacccccatcattatttttattattaataagaagactagttgaaagaggggcaggaacaggatgaacagtttacccgcctttatcttccaatattgctcacagaggggcgtcagtagatttagctatttttag…
Smaragdina_concolor_481MS0000481	tactttgtactttgtctttggggcctgggcaggaatagtcggaacatcattaagacttcttattcgagtagaactcggaaatcccggaaccttgattggaaatgatcaaatctataacacaattgttacagcccatgcttttattataattttttttatagttatgccaattatgattggcggattcgggaattgacttgttccattaatgttaggagctccagatatagcattcccacgaataaacaatataagattttgacttcttccaccatctttaacacttcttctaatgagaagaattgtagaaaatggggccggaacaggatgaacagtttacccccctctttctgcaaatatcgcacatggtggatcatctgtagatttagctattttcag…
Luperus_leonardii_482MS0000482	tactttatatttcatttttggaatctgagccggaatagtgggaacttccctaagaattctaattcgagctgaattgggaagaccaggatctctaatcggaaatgaccaaatctataatgttattgttactgcccatgcttttattataattttttttatggttatacctattataattggtggatttggaaactgactagtgcctctaataattggggctccagatatagcttttcctcgaataaataatataagattttgattattacctccctctatctttcttttaatcataagaagtgtagtagaaagaggggctggaacagggtgaactgtttatcctccattatcatcaaatattgcccatggaggggcttctgtagaccttgctattttcag…
Cryptocephalus_cyanipes_483MS0000484	tactttatactttttatttggtgcctgggccggtatagtcggaacatccttaagacttttaattcgaattgaactaggaaatcctggctcattaattggcaatgatcagatttataatactattgttacagctcatgcctttattataattttctttatagttatacctatcataattgggggttttggtaattgattagttcctttaatattaggcgccccagatatagcctttccgcgaataaacaatataagattctggcttctacccccttcattagtcctccttctaataagaagaattgtagaaaacggagcaggaaccggctgaacagtttacccccctctttctgctaccctcgcccatgcaggctcatctgtagatttagcaatttttag…
Cryptocephalus_turcicus_485MS0000486	caccctatattttctatttggtgcatggtctggcatagtaggaacatccctaagactcttaattcgagtagaattaggaaaccctggttcattaattggtaatgatcaaatttataatactattgtaacagctcatgcatttattataattttctttatagttataccaattataattggaggattcggaaactgattaattcccttaatattaggtgcccctgatatagcttttcctcgaataaataatataagattttgacttttacccccatccttaactcttcttctaataagaagaattgtagaaaatggagcaggaactgggtgaacagtttatccaccattatcctcaacaattgctcatacaggtccatcagttgatttagcaatttttag…
Epitrix_pubescens_486MS0000487	aactttatattttatatttggtatttgagcaggtataattggaacttccttaagaattataattcgaactgaactaggaaatccaggatctttaattggaaatgatcaaatttataatgttattgtaactgcccacgcttttattataattttttttatagtaatgcctattataattggaggatttggaaattgattagtgccccttataattggggcacctgacatagccttcccccgaataaataatataagattttgaatattacctccttcattaattttattaattataagaagaatagtagaaagaggtgcgggaactggttgaacagtatatccccctttatccgccaatattgcccatgaaggatcttcagttgatttagcaatttttag…
Psylliodes_affinis_487MS0000488	aaccttatattttatttttgggatttggtcaggaataattgggacatctctaagtatactaattcgaactgaattaggggctcctggctctttgattggaaatgatcaaatctataatgttatcgtaacagcccatgcttttattataattttttttatagtaatacctactataatcgggggatttggaaattgattaatccctttaataattggggcaccagacatagcattccctcgaataaataatataagattttgattattacccccttctttaaccctcttattaataagaagaatagttgaaaacggggctggaacaggttgaacagtttacccccctctttcttccaatattgctcatggaggttcttctgttgatctagctatttttag…
Cryptocephalus_turcicus_488MS0000489	caccctatattttctatttggtgcatggtctggcatagtaggaacatccctaagactcttaattcgagtagaattaggaaaccctggttcattaattggtaatgatcaaatttataatactattgtaacagctcatgcatttattataattttctttatagttataccaattataattggaggattcggaaactgattaattcccttaatattaggtgcccctgatatagcttttcctcgaataaataatataagattttgacttttacccccatccttaactcttcttctaataagaagaattgtagaaaatggagcaggaactgggtgaacagtttatccaccattatcctcaacaattgctcatacaggtccatcagttgatttagcaatttttag…
Psylliodes_affinis_489MS0000490	aaccttatattttatttttgggatttggtcaggaataattgggacatctctaagtatactaattcgaactgaattaggggctcctggctctttgattggaaatgatcaaatctacaatgttatcgtaacagcccatgcttttattataattttttttatagtaatacctactataatcgggggatttggaaattgattaatccctttaataattggggcaccagacatagcattccctcgaataaataatataagattttgattattacccccttctttaaccctcttattaataagaagaatagttgaaaacggggctggaacaggttgaacagtttacccccctctttcttccaatattgctcatggaggttcttctgttgatctagctatttttag…
Epitrix_pubescens_490MS0000491	aactttatattttatatttggtatttgagcaggtataattggaacttccttaagaattataattcgaactgaactaggaaatccaggatctttaattggaaatgatcaaatttataatgttattgtaactgcccacgcttttattataattttttttatagtaatgcctattataattggaggatttggaaattgattagtgccccttataattggggcacctgacatagccttcccccgaataaataatataagattttgaatattacctccttcattaattttattaattataagaagaatagtagaaagaggtgcaggaactggttgaacagtatatccccctttatccgccaatattgcccatgaaggatcttcagttgatttagcaatttttag…
Chrysomela_populi_491MS0000492	aaccttatactttatttttggtttttgagcaggaataacgggaacatctttaagtattttaattcgagctgaattaggaaatccgggtacattaattgggaacgaccaaatttataatgtaattgtaacagcccatgcattcattataattttctttatagttatgcctattatgattggaggatttggaaattgattagtgcccctaataattggagctccagatatagccttccctcggttaaataatataagattttgacttctcccaccttccctattccttcttttaataagaagggttgtagaaaatggagcaggaactggatgaactgtttacccacccttatcagctaacattgcacatagagggtcatctgtagatttagctatttttag…
Pachybrachis_hippophaes_492MS0000493	aaccctatacttcattttcggcgcatgatccggcatagtaggaacttcactaagactactaattcgagttgaactaggtaaccctggatcacttattggaaatgaccaaatttataacactatcgtaactgcccatgcatttattataattttctttatagttataccaattataattggtggattcggaaattgacttgtacctctaatactcggagctccagatatagctttccctcgaataaataatataagattttgattactcccgccctcccttaccttgcttctaataagaagaattgtagaaaatggagccggtactggatgaacagtttaccccccgctatcatctaacctagctcatggaggatcatctgtagacttagcaatttttag…
Chrysomela_vigintipunctata_493MS0000494	aaccttatacttcatttttggaatttgagcaggaatagtaggaacttccctaagaattctaattcgagctgaattaggaaaccctggatcattaattggaaatgatcaaatttataatgtaattgtaacagcccatgcattcattataattttctttatagttatgccaattatgattggtggatttggaaattgattagtacccttaataatcggtgccccagatatagctttccctcgattaaataatataagattctgattacttccaccttccttatttttactgctaataagaagaattgtagaaaatggtgcagggacaggttgaacagtatacccacctttatccactaatattgcgcatagaggttcttcagtagatttagctattttcag…
Psylliodes_thlaspis_494MS0000495	aaccctatattttatttttggaatttgatcaggaataatcggcacttctcttagaattctaattcgagcagaacttggaagaccaggatctctaattggaaatgaccaaatttataacgttattgttactgctcacgcctttatcataattttttttatagttatacccatcataattggtggatttggaaactgattagtccccctaataattggtgccccagatatagcctttccacgaataaataatataagattttgattgctccccccatcattactcttactattaatgagaagaatagtagaaagaggggccggtacaggatgaactgtttatccacccctctcttcaaatattgctcatggaggttcttctgttgatttagcaatttttag…
Psylliodes_thlaspis_495MS0000496	aaccctatattttatttttggaatttgatcaggaataatcggcacttctcttagaattctaattcgagcagaacttggaagaccaggatctctaattggaaatgaccaaatttataacgttattgttactgctcacgcctttatcataattttttttatagttatacccatcataattggtggatttggaaactgattagtccccctaataattggtgccccagatatagcctttccacgaataaataatataagattttgattgctccccccatcattactcttactattaatgagaagaatagtagaaagaggggccggtacaggatgaactgtttatccacccctctcttcaaatattgctcatggaggttcttctgttgatttagcaatttttag…
Chrysomela_saliceti_496MS0000497	aactttatactttatttttggtttttggtcaggaataacaggaacatctttaagtattttaattcgggctgaattaggaaatcccgggacattaattgggaatgatcaaatttataatgtggttgttacagctcatgcattcattataattttttttatagtaatacctattataattggcgggtttggaaactgattagtacccttaataatcggagcaccagatatagccttccctcggctaaataatataagattctgacttctcccaccttccttgttccttcttttgataagaagaattgtagaaaatggggcaggaactgggtgaacagtatacccccctctatcagctaacattgcccatagtggggcatctgtagatttagctatttttag…
Pachybrachis_hippophaes_497MS0000498	aaccctatacttcattttcggcgcatgatccggcatagtaggaacttcattaagactcctaattcgcgttgaactaggtagtcctggatcacttattggaaatgatcaaatttataacactatcgtaactgcccatgcatttattataattttctttatagttataccaattataattggtggattcggaaattgacttgtacctctaatactcggagctccagatatagccttccctcgaataaataatataagattttgattactcccgccctcccttaccctgcttctaataagaagaattgtagaaaatggagccggtactggatgaacagtttaccccccactatcatctaacctagctcatggaggatcatctgtagacttagcaatttttag…
Longitarsus_exsoletus_498MS0000499	taccttatattttatctttggagtttgagcagggatagtaggaacttcacttagaattttaattcgtacagaattaggaaaccctggatctttaattggaaatgaccaaatttataatgttattgtaacagcccatgctttcattataattttttttatagttatacccattataatcggaggattcggaaattgattagtccccttaataatcggtgccccagatatagcatttcctcgaataaataatataagattttgactattacccccctctttattacttttagtaataagaagaatagttgaaagaggagcaggaactggttgaacagtttatccccccttatcttcaaatattgctcataatggatcttctgttgatttagcaatttttag…
Hispa_atra_499MS0000500	aactttatattttatttttggattttggtcaggaatagcaggaacttctttaagaattttaattcgaacagagttaggtaacccaggaactattattggaaatgaccaaatctataatgttattgtaactgctcatgcatttattataatttttttcatagttatacctattataattggagggtttgggaactgattagttcctttaataattggagcaccagatatagcattccctcgacttaataatataagattctgacttctacctccatctattttcctattaattataagaagaataattgaaagaggggcaggaacagggtgaacagtttacccacctttatcttcaaatattgctcatagaggtgcttcagttgatcttgcaatttttag…
Longitarsus_exsoletus_500MS0000501	taccttatattttatctttggagtttgagcagggatagtaggaacttcacttagaattttaattcgtacagaattaggaaaccctggatctttaattggaaatgaccaaatttataatgttattgtaacagcccatgctttcattataattttttttatagttatacccattataatcggaggattcggaaattgattagtccccttaataatcggtgccccagatatagcatttcctcgaataaataatataagattttgactattacccccctctttattacttttagtaataagaagaatagttgaaagaggagcaggaactggttgaacagtttatccccccttatcttcaaatattgctcataatggatcttctgttgatttagcaatttttag…
Psylliodes_thlaspis_501MS0000502	aaccctatattttatttttggaatttgatcaggaataatcggcacttctcttagaattctaattcgagcagaacttggaagaccaggatctctaattggaaatgaccaaatttataacgttattgttactgctcacgcctttatcataattttttttatagttatacccatcataattggtggatttggaaactgattagtccccctaataattggtgccccagatatagcctttccacgaataaataatataagattttgattgctccccccatcattactcttactattaatgagaagaatagtagaaagaggggccggtacaggatgaactgtttatccacccctctcttcaaatattgctcatggaggttcttctgttgatttagcaatttttag…
Cassida_subreticulata_503MS0000504	aacattatactttatctttggtttctggtcagggatagtaggaacatctctaagaatcctgattcgaacagaactaggaaacccagggtccctcatcggaaacgaccagatttataactcaatcgttactgcccatgcatttatcataattttctttatagtaatacccattataattggagggtttggaaattgattagtacctttaatactaggagccccagatatagcttttccccgactaaataatataagattctgattattaccaccatcaattacatttttaattatgagaagaattgttgaaagaggggcaggaacagggtgaacagtatatccacccctttcatcaaacattgcacataggggagcttcagtcgacctagcaatctttag…
Aphthona_flava_504MS0000505	aactttatactttatttttggtatttgatcaggaataattggaacttctttaagtatactaattcgaacagagttaggaagacctggatcattaattggaaatgaccaaatttataatgttattgtaacagctcatgcttttatcataattttttttatagttatacctattataattggaggatttgggaattgattagttcctttaataattggagcccctgacatagctttccctcgaataaataatataagattctggcttttacccccctctttattcctacttctaataagaagaatagtagaaagaggagctggaactggatgaacagtttacccccctttatcttccaatattgcacacggaggatcttcagttgatttagccatttttag…
Cassida_subreticulata_505MS0000506	aacattatactttatctttggtttctggtcagggatagtaggaacatctctaagaatcctgattcgaacagaactaggaaacccaggatccctcattggaaacgaccagatttataactcaatcgttactgcccatgcatttatcataattttctttatagtaatacccattataattggagggtttggaaattgattagtgcctttaatactaggggccccagatatagcttttccccgactaaataatataagattctgattattaccaccatcaattacatttttaattatgagaagaattgttgaaagaggagcaggaacagggtgaacagtatacccacccctttcatcaaacattgcacataggggagcttcagtcgacctagcaatctttag…
Aphthona_flava_506MS0000507	aactttatactttatttttggtatttgatcaggaataattggaacttctttaagtatactaattcgaacagagttaggaagacctggatcattaattggaaatgaccaaatttataatgttattgtaacagctcatgcttttatcataattttttttatagttatacctattataattggaggatttggaaattgattagttcctttaataattggagcccctgacatagctttccctcgaataaataatataagattctggcttttacccccctctttattcctacttctaataagaagaatagtagaaagaggagctggaactggatgaacagtttacccccctttatcttccaatattgcacacggaggatcttcagttgatttagccatttttag…
Cassida_subreticulata_507MS0000508	aacattatactttatctttggtttctggtcagggatagtaggaacatctctaagaatcctgattcgaacagaactaggaaacccagggtccctcatcggaaacgaccagatttataactcaatcgttactgcccatgcatttatcataattttctttatagtaatacccattataattggagggtttggaaattgattagtacctttaatactaggagccccagatatagcttttccccgactaaataatataagattctgattattaccaccatcaattacatttttaattatgagaagaattgttgaaagaggggcaggaacagggtgaacagtatatccacccctttcatcaaacattgcacataggggagcttcagtcgacctagcaatctttag…
Aphthona_flava_508MS0000509	aactttatactttatttttggtatttgatcaggaataattggaacttctttaagtatactaattcgaacagagttaggaagacctggatcattaattggaaatgaccaaatttataatgttattgtaacagctcatgcttttatcataattttttttatagttatacctattataattggaggatttggaaattgattagttcctttaataattggagcccctgacatagctttccctcgaataaataatataagattctggcttttacccccctctttattcctacttctaataagaagaatagtagaaagaggagctggaactggatgaacagtttacccccctttatcttccaatattgcacacggaggatcttcagttgatttagccatttttag…
Cassida_subreticulata_509MS0000510	aacattatactttatctttggtttctggtcagggatagtaggaacatctctaagaatcctgattcgaacagaactaggaaacccagggtccctcatcggaaacgaccagatttataactcaatcgttactgcccatgcatttatcataattttctttatagtaatacccattataattggagggtttggaaattgattagtacctttaatactaggagccccagatatagcttttccccgactaaataatataagattctgattattgccgccatcaattacatttttaattatgagaagaattgttgaaagaggggcaggaacagggtgaacagtatatccacccctttcatcaaacattgcacataggggagcttcagtcgacctagcaatctttag…
Aphthona_flava_510MS0000511	aactttatactttatttttggtatttgatcaggaataattggaacttctttaagtatactaattcgaacagaattaggaagacctggatcattaattggaaatgaccaaatttataatgttattgtaacagctcatgcttttatcataattttttttatagttatacctattataattggaggatttggaaattgattagttcctttaataattggagcccctgacatagctttccctcgaataaataatataagattctggcttttacccccctctttattcctacttctaataagaagaatagtagaaagaggagccggaactggatgaacagtttacccccctttatcttccaatattgcacacggaggatcttcagttgatttagccatttttag…
Cassida_subreticulata_511MS0000512	aacattatactttatctttggtttctggtcagggatagtaggaacatctctaagaatcctgattcgaacagaactaggaaacccaggatccctcattggaaacgaccagatttataactcaatcgttactgcccatgcatttatcataattttctttatagtaatacccattataattggagggtttggaaattgattagtgcctttaatactaggagccccagatatagcttttccccgactaaataatataagattctgattattaccaccatcaattacatttttaattatgagaagaattgttgaaagaggagcaggaacagggtgaacagtatacccacccctttcatcaaacattgcacataggggagcttcagtcgacctagcaatctttag…
Chrysomela_vigintipunctata_512MS0000513	aaccttatacttcatttttggaatttgagcaggaatagtaggaacttccctaagaattctaattcgagctgaattaggaaaccctggatcattaattggaaatgatcaaatttataatgtaattgtaacagcccatgcattcattataattttctttatagttatgccaattatgattggtggatttggaaattgattagtacccttaataatcggtgccccagatatagctttccctcgattaaataatataagattctgattacttccaccttccttatttttactgctaataagaagaattgtagaaaatggtgcagggacaggttgaacagtatacccacctttatccactaatattgcgcatagaggttcttcagtagatttagctattttcag…
Lochmaea_caprea_513MS0000514	taccctatattttatctttgggatttgagcaggaatagtaggaacatccttaagaattcttgttcgagctgaattaggaagccctggaactttaattggaaatgaccaaatttataatgtaattgtcactgcccatgcttttattataatttttttcatagtaatacctattataattggtggttttggaaactgattagtccccttaataattggtgccccagatatagcttttcctcgaataaataatataagattttgattgctccccccatcattatttttattaattataagaagaattgtagaaagaggtgctggaacaggttgaactgtttatccccctctttcatctaatattgctcatggaggatcatcagttgatttagctatttttag…
Phratora_vitellinae_514MS0000515	aacattgtatttcatttttggaatttgggctggtatagttggaacttcattaagaatgttaattcgatcagaattagggaatcccggaactttaattggaaatgatcaaatttataatgtaattgttacagcccatgcttttatcataattttttttatggtaatgccaattataattggtgggtttggtaattgattagtcccactaataattggtgcccctgatatagcattcccacgattgaacaacataagattttgacttctacctccctcattatttctcctactgatgagaagagtcgtagaaaatggggctggaaccggttgaacggtgtatcctcctctgtcttcaaatttggcacatagtggttcttctgtagatttagctatttttag…
Lochmaea_caprea_515MS0000516	taccctatattttatctttgggatttgagcaggaatagtaggaacatccttaagaattcttgttcgagctgaattaggaagccctggaactttaattggaaatgaccaaatttataatgtaattgtcactgcccatgcttttattataatttttttcatagtaatacctattataattggtggttttggaaactgattagtccccttaataattggtgccccagatatagcttttcctcgaataaataatataagattttgattgctccccccatcattatttttattaattataagaagaattgtagaaagaggtgctggaacaggttgaactgtttatccccctctttcatctaatattgctcatggaggatcatcagttgatttagctatttttag…
Cryptocephalus_flavipes_517MS0000518	tattctatattttttatttggtgcatgatctggaataatcggaacatccttgagacttttaatccgagtagagttaggaaatcctggttcattaattggaaatgatcaaatttataatactattgtaacagcccatgcatttattataattttctttatggttataccaattataattggaggatttggaaactgattagttccacttatactaggagctcctgatatagcttttcctcgtataaataatataagattttgacttctacccccctctttaacccttcttttaataagtagaattgtagaaaacggagcaggaactggatgaacagtctacccacccctatcttcagcaattatccatacaggagcatcagttgacttagcaatttttag…
Chrysomela_vigintipunctata_518MS0000519	aaccttatacttcatttttggaatttgagcaggaatagtaggaacttccctaagaattctaattcgagctgaattaggaaaccctggatcattaattggaaatgatcaaatttataatgtaattgtaacagcccatgcattcattataattttctttatagttatgccaattatgattggtggatttggaaattgattagtacccttaataatcggtgccccagatatagctttccctcgattaaataatataagattctgattacttccaccttccttatttttactgctaataagaagaattgtagaaaatggtgcagggacaggttgaacagtatacccacctttatccactaatattgcgcatagaggttcttcagtagatttagctattttcag…
Crepidodera_aurea_519MS0000520	aaccttatatttcatttttggaatctgatcaggaatagtaggtacttctttaagtatcctcatccgaactgaactaggcagcccaggatccttaatcggtaacgaccaaatttataatgttattgttaccgcccatgctttcattataattttctttatagttatacctattataattggaggattcggaaactgattaatccccctaataatcggagccccagatatagcatttcctcgtataaataatataagattctgattgctacccccatcactattcttactattaatgagaagcttagtagaaagaggagcaggaacaggatgaacagtttacccccctttatcttctaatattgctcatggaggatcttctgtagatttagctatttttag…
Pachybrachis_holerorum_520MS0000521	caccctatatttcatttttggtgcttgatccggaatagtaggaacctcattaagtcttttaattcgtgtagaactaggtaatcccggatcacttattggaaatgatcaaatctacaatactatcgtaactgctcatgcatttatcataattttcttcatagttataccaattataattggggggtttggaaattgacttgtaccccttatattaggagccccagatatagccttcccccgaataaacaacataagattctggctcctaccaccctccctcaccttgcttttgataagaagaatcgtagaaaatggagctgggaccggatgaacagtgtacccaccactatcatccaacctagcccacggaggttcttctgtagacttagcaatttttag…
Cryptocephalus_flavipes_521MS0000522	tattctatattttttatttggtgcatgatctggaataatcggaacatccttgagacttttaatccgagtagagttaggaaatcctggttcattaattggaaatgatcaaatttataatactattgtaacagcccatgcatttattataattttctttatggttataccaattataattggaggatttggaaactgattagttccacttatactaggagctcctgatatagcttttcctcgtataaataatataagattttgacttctacccccctctttaacccttcttttaataagtagaattgtagaaaacggagcaggaactggatgaacagtctacccacccctatcttcagcaattatccatacaggagcatcagttgacttagcaatttttag…
Crepidodera_aurea_522MS0000523	aaccttatatttcatttttggaatctgatcaggaatagtaggtacttctttaagtatcctcatccgaactgaactaggcagcccaggatccttaatcggtaacgaccaaatttataatgttattgttaccgcccatgctttcattataattttctttatagttatacctattataattggaggattcggaaactgattaatccctctaataatcggagccccagatatagcatttcctcgtataaataatataagattctgattgctacccccatcactattcttactattaatgagaagcttagtagaaagaggagcaggaacaggatgaacagtttacccccctttatcttctaatattgctcatggaggatcttctgtagatttagctatttttag…
Cryptocephalus_bameuli_523MS0000524	nnnnnnnnnnnnnnnnnnnngggcatgatctggaatagtgggaacatccttaagactcctgattcgagtagagcttggtaacccaggctcattaattggtaatgaccaaatttataatactattgtcacagctcacgcattcattataattttttttatagtaataccaattataattggaggatttggaaactgactagttcctcttatgcttggagctcctgatatagcttttccccgaataaataatataagattttgacttttacctccctccttaactcttctcttaataagaagaattgttgaaaatggagcaggaacaggttgaacagtttatccacccctatcttcaacaattgcccatacagggacatcagttgatctggcaatttttag…
Pachybrachis_holerorum_524MS0000525	caccctatatttcatttttggtgcttgatccggaatagtaggaacctcattaagtcttttaattcgtgtagaactaggtaatcccggatcacttattggaaatgatcaaatctacaatactatcgtaactgctcatgcatttatcataattttcttcatagttataccaattataattggggggtttggaaattgacttgtaccccttatattaggagccccagatatagccttcccccgaataaacaacataagattctggctcctaccaccctccctcaccttgcttttgataagaagaatcgtagaaaatggagctgggaccggatgaacagtgtacccaccactatcatccaacctagcccacggaggttcttctgtagacttagcaatttttag…
Cryptocephalus_bameuli_525MS0000526	taccctatattttttatttggggcatgatctggaatagtgggaacatccttaagactcctgattcgagtagagcttggtaacccaggctcattaattggtaatgaccaaatttataatactattgtcacagctcacgcattcattataattttttttatagtaataccaattataattggaggatttggaaactgactagttcctcttatgcttggagctcctgatatagcttttccccgaataaataatataagattttgacttttacctccctccttaactcttctcttaataagaagaattgttgaaaatggagcaggaacaggttgaacagtttatccacccctatcttcaacaattgcccatacaggggcatcagttgatctggcaatttttag…
Pachybrachis_holerorum_526MS0000527	caccctatatttcatttttggtgcttgatccggaatagtaggaacctcattaagtcttttaattcgtgtagaactaggtaatcccggatcacttattggaaatgatcaaatctacaatactatcgtaactgctcatgcatttatcataattttcttcatagttataccaattataattggggggtttggaaattgacttgtaccccttatattaggagccccagatatagccttcccccgaataaacaacataagattctggctcctaccaccctccctcaccttgcttttgataagaagaatcgtagaaaatggagctgggaccggatgaacagtgtacccaccactatcatccaacctagcccacggaggttcttctgtagacttagcaatttttag…
Pachybrachis_karamani_527MS0000528	nnnnnnntacttcattttcggagcctgatccggtatagttggtacttcacttagattacttattcgtgtagaactaggtaaccctgggtcactaattggtaatgatcaaatttataataccatcgtaactgctcatgcatttattataattttctttatagttataccaatcataattggaggatttggaaattgactagtaccccttatactaggagccccagatatagccttccctcggataaacaatataagattttgattactcccgccctccctcactttacttttgataagaagaattgtagaaaatggagctggaacaggatgaacagtgtaccccccgctatcatctaatttagcccacggaggatcctccgtagacctcgcaatttttag…
Pachybrachis_karamani_528MS0000529	cactttatacttcattttcggagcctgatccggtatagttggtacttcacttagattacttattcgtgtagaactaggtaaccctgggtcactaattggtaatgatcaaatttataataccatcgtaactgctcatgcatttattataattttctttatagttataccaatcataattggaggatttggaaattgactagtaccccttatactaggagccccagatatagccttccctcggataaacaatataagattttgattactcccgccctccctcactttacttttgataagaagaattgtagaaaatggagctggaacaggatgaacagtgtaccccccgctatcatctaatttagcccacggaggatcctccgtagacctcgcaatttttag…
Cryptocephalus_scapularis_529MS0000530	cactctatatttcctatttggggcctgggcaggaatgattggcatgtccttaaggttactaatccgaatcgaattaggaagacctggctcattaatcggaaatgatcaaatctataatactatcgttacagcccatgcttttattataatttttttcatagttatgccaattataattggcggatttgggaactgactagtccctttgatactaggagcccctgatatagccttccctcgaataaataatatgagattttgactactccccccgtcattaatcctcctattaataagaagagttgtagaaaacggggcagggactggttgaacggtctatccgcctctctcagctaatatcgcccatgccggggcatcagttgatttggcaattttcag…
Cryptocephalus_scapularis_530MS0000531	cactctatatttcctatttggggcctgggcaggaatgattggcatgtccttaaggttactaatccgaatcgaattaggaagacctggctcattaatcggaaatgatcaaatctataatactatcgttacagcccatgcttttattataatttttttcatagttatgccaattataattggcggatttgggaactgactagtccctttgatactaggagcccctgatatagccttccctcgaataaataatatgagattttgactactccccccgtcattaatcctcctattaataagaagagttgtagaaaacggggcagggactggttgaacggtctatccgcctctctcagctaatatcgcccatgccggggcatcagttgatttggcaattttcag…
Cryptocephalus_scapularis_531MS0000532	cactctatatttcctatttggggcctgggcaggaatgattggcatgtccttaaggttactaatccgaatcgaattaggaagacctggctcattaatcggaaatgatcaaatctataatactatcgttacagcccatgcttttattataatttttttcatagttatgccaattataattggcggatttgggaactgactagtccctttgatactaggagcccctgatatagccttccctcgaataaataatatgagattttgactactccccccgtcattaatcctcctattaataagaagagttgtagaaaacggggcagggactggttgaacggtctatccgcctctctcagctaatatcgcccatgccggggcatcagttgatttggcaattttcag…
Cryptocephalus_scapularis_532MS0000533	cactctatatttcctatttggggcctgggcaggaatgattggcatgtccttaaggttactaatccgaatcgaattaggaagacctggctcattaatcggaaatgatcaaatctataatactatcgttacagcccatgcttttattataatttttttcatagttatgccaattataattggcggatttgggaactgactagtccctttgatactaggagcccctgatatagccttccctcgaataaataatatgagattttgactactccccccgtcattaatcctcctattaataagaagagttgtagaaaacggggcagggactggttgaacggtctatccgcctctctcagctaatatcgcccatgccggggcatcagttgatttggcaattttcag…
Chrysolina_viridana_533MS0000534	aacactatactttattttgggcacttgagcaggaatggtaggaacttcactaagaattttaattcgtactgaactaggcaatccgggaactctaattggcaacgaccaaatttacaatgtaattgtcaccgcccatgcttttatcataatttttttcatagtaatgccaattataattgggggattcggaaactgactagtgccccttatactcggagcccctgatatggctttcccccgaataaataatataagattttgactcctacccccttcattaacccttctactaataagaagcattgtagaaagaggagtaggaactggttgaactgtttaccccccattatcagccaatgtcgcccatagcgggccttctgtagatcttgcaatttttag…
Chrysolina_viridana_535MS0000536	aacactatactttattttgggcacttgagcaggaatggtaggaacttcactaagaattttaattcgtactgaactaggcaatccgggaactctaattggcaacgaccaaatttacaatgtaattgtcaccgcccatgcttttatcataatttttttcatagtaatgccaattataattgggggattcggaaactgactagtgccccttatactcggagcccctgatatggctttcccccgaataaataatataagattttgactcctacccccttcattaacccttctactaataagaagcattgtagaaagaggagtaggaactggttgaactgtttaccccccattatcagccaatgtcgcccatagcgggccttctgtagatcttgcaatttttag…
Pachybrachis_exclusus_536MS0000537	caccttatacttcatttttggtgcatgatcaggtatagtaggaacttctctaagccttttaattcgagtagaattaggtaaccctgggtcactcattggaaatgatcaaatctataataccatcgtaaccgctcacgcattcattataattttctttatagttatgccaattataattggaggcttcggaaattgacttgtacctcttatacttggggccccagatatagcctttccccgaataaacaatataagattttggttacttcccccttcactcaccctgctcttaataagaagaattgtagaaaacggggcaggaactggatgaacagtgtacccgccactatcatctaatttagcccatgggggctcttccgttgatttagcaatttttag…
Chrysolina_fastuosa_537MS0000538	aacattatattttatttttggtacttgagcagggatagttggaacttctttaagaatcctaatccgagcagaattaggaaatcctggaaatttgattggaaacgatcaaatttacaatgtaattgtaactgctcatgcttttatcataattttttttatagtaataccaattataattgggggatttggaaattgattagtgccattaatattaggagccccagatatggcatttccccgaataaataatataagattttggttattacccccttcattaatttttttattaataagtagaattgtagaaaatggagttggaactggttgaacggtttaccccccgctatcagccaatgtagctcatagtggcccatcagtagatctagccatttttag…
Sphaeroderma_rubidum_538MS0000539	aacattatattttatttttggtatttgagcaggaatagttggaatatcactaagaatcttaattcgaatagaactaggaaacccaggatctttaattggaaatgatcaaatttataatgtaattgtaacagcccatgcttttatcataatttttttcatggttatgcctattataattggagggtttggaaattgattagttcccttaataattggtgcccctgatatagcattccctcgaatgaataatataagattttgacttttacccccatcgctttttttcttaattataagaagaatcgtagaaagaggtgcaggaactggttgaacagtttatccccccctgtcatcaaatattgcccatggaggagcatcagtagatcttgccatttttag…
Cryptocephalus_rugicollis_539MS0000540	aaccttatactttctattcggggcatgagccggaatagtaggaacctcattaagactattaattcgagttgaactagggaatccgggatcacttattggtaatgaccaaatttataacaccattgtaacagctcatgcatttattataattttttttatagttataccaattataattggtggattcggaaactgactagttcccttaatgctaggagcgcctgatatggcattcccccgaataaataatataagattttgacttctacccccatcattaactcttcttcttataagaagaattgttgaaaatggtgcaggtactggttgaacagtctacccccctttatcttcaacaattgcccacactggttcctcagtagatttagctatttttag…
Cryptocephalus_czwalinae_541MS0000542	tacattatatttcctttttgggatatgggctggaatagtaggaacatctttaagaatattaattcgtattgaattaggatctcctggttcactaattggaaatgatcaaatttataatactattgttacagcccacgcatttattataattttttttatagtaatacccatcataattggaggttttggaaactgattaattccccttatactaggagctcctgatatagctttcccccggataaataacataagattctgacttcttccaccttcattaactctcttacttataagaagaattgtggaaaatggggcaggaacaggatgaacggtttatccccctctttcaaccacaattgctcacactggttcctcggttgatttagcaatttttag…
Cryptocephalus_czwalinae_542MS0000543	tacattatatttcctttttgggatatgggctggaatagtaggaacatctttaagaatattaattcgtattgaattaggatctcctggttcactaattggaaatgatcaaatttataatactattgttacagcccacgcatttattataattttttttatagtaatacccatcataattggaggttttggaaactgattaattccccttatactaggagctcctgatatagctttcccccggataaataacataagattctgacttcttccaccttcattaactctcttacttataagaagaattgtggaaaatggggcaggaacaggatgaacggtttatccccctctttcaaccacaattgctcacactggttcctcggttgatttagcaatttttag…
Cryptocephalus_ocellatus_543MS0000544	cactttatattttctttttggagcttgagcaagaatagtaggtacatccttaagagtattaattcgtattgaattaggtaatcctggctcattaatcggcaacgatcaaatttataactctattgtaacagcccatgctttcattataattttctttatggtaataccaattataatcggaggattcggaaattgattagtgcccttaatactaggagcacccgatatagctttcccccgaataaacaatataagattctggcttttacccccctcattaaccctccttttaatgagaagaattgtagaaaatggagcaggaactggatgaacagtttatccacctctttcagcaactctggcccatagcgggccatctgttgatctggccattttcag…
Cryptocephalus_quadripunctatus_545MS0000546	taccttatatttcatatttggtgcatgggccggaatagttgggacatcactaaggctattaattcgtgttgaattaggaaaccctggatcactaattggtaatgaccaaatttataacacaattgttacagctcacgcttttattataattttttttatggttatacctattataatcggaggatttgggaactgattagtccccctaatattaggagctcctgatatagctttccctcgaataaataatataagattctggttacttcccccatcattaacccttcttctaataagaagaattgtagaaaatggagcaggtactggctgaacagtatatccccctctctcagcttcaattgcccacgcaggagcatcaatcgatttagctatttttag…
Psylliodes_sp3_547MS0000548	aaccttatattttatttttggaatttgatcaggaataattgggacctccctcagaatcttaattcgtgcagaactagggagccctgggtctctaattggaaatgatcaaatctataatgttattgtaactgcccatgcttttattataatttttttcatagttatacctattataatcgggggatttggaaattgattagttccccttataattggagcccccgacatagcattcccccgaataaataatataagattttgattactgcccccatcattattactattattaataaggagaatggtagaaagaggagcaggaactggctgaacggtttaccctcccctatcatctaatattgcccatgggggatcttctgtagatctagctatttttag…
Psylliodes_sp3_548MS0000549	aaccttatattttatttttggaatttgatcaggaataattgggacctccctcagaatcttaattcgtgcagaactagggagccctgggtctctaattggaaatgatcaaatctataatgttattgtaactgcccatgcttttattataatttttttcatagttatacctattataatcgggggatttggaaattgattagttccccttataattggagcccccgacatagcattcccccgaataaataatataagattttgattactgcccccatcattattactattattaataaggagaatggtagaaagaggagcaggaactggctgaacggtttaccctcccctatcatctaatattgcccatgggggatcttctgtagatctagctatttttag…
Psylliodes_sp3_549MS0000550	aaccttatattttatttttggaatttgatcaggaataattgggacctccctcagaatcttaattcgtgcagaactagggagccctgggtctctaattggaaatgatcaaatctataatgtcattgtaactgcccatgcttttattataatttttttcatagttatacctattataattgggggatttggaaattggttagttccccttataattggagcccccgacatagcattcccccgaataaataatataagattttgattactgcccccatcattattactattattaataaggagaatagtagaaagaggagcaggaactggctgaacggtttatcctcccctatcatctaatattgcccatgggggatcttctgtagatctagctatttttag…
Psylliodes_sp3_550MS0000551	aaccttatattttatttttggaatttgatcaggaataattgggacctccctcagaatcttaattcgtgcagaactagggagccctgggtctctaattggaaatgatcaaatctataatgttattgtaactgcccatgcttttattataatttttttcatagttatacctattataatcgggggatttggaaattgattagttccccttataattggagcccccgacatagcattcccccgaataaataatataagattttgattactgcccccatcattattactattattaataaggagaatggtagaaagaggagcgggaactggctgaacggtttaccctcccctatcatctaatattgcccatgggggatcttctgtagatctagctatttttag…
Cassida_denticollis_551MS0000552	aacattatacttcatttttggattttggtcaggaatagtagggacatctttaagaattctgatccgtgcagaactaggtaacccgggaactctaattggaaatgatcaaatttataattcaattgttacagcccatgccttcatcataattttctttatagttatacctatcataatcgggggttttggaaattggttggtaccattaatactaggggcacctgatatagcattcccacgattaaacaatataagattctggttacttccaccctcaatcacctttttaatcataagaagaattatcgaaagaggggcaggaactgggtgaacagtttacccacctctttcatcaaatattgctcatagaggagcatccgtagatatagcaatctttag…
Plagiosterna_aenea_552MS0000553	gactttatactttattttcggaatttgagcaggaatagtaggaacctcattaagaatgttgattcgaactgaattaggaaaccctggaagattaattggtaacgaccaaatttataatgttattgtaacagcccatgcattcattataattttcttcatagtaatacctattataatcggcggatttggaaactgattagtgcccttaataatcggagctccagatatagcattccctcgattaaataacataagattctgacttctaccaccttcattatttcttcttttaataagaagagttgtagaaagaggtgcaggaactggttgaactgtttaccctcccctatcagctaatattacacatagaggttcctctgttgatttggctatttttag…
Cryptocephalus_nitidus_553MS0000554	taccctatactttttatttggggcatgagccggaatagtaggaacctcgttaagattactaatccgggttgaactaggaaatcctggatcactaattggaaatgatcaaatctataataccattgtaactgcccacgcttttattataattttctttatagttatacccattataatcggagggttcggtaactgattagtacccttaatgcttggagcacctgatatagctttcccccgaataaataacataagattttgacttcttcccccatcattaacccttcttttaataagaagaattgtagaaaacggtgtgggtacaggatgaactgtttatcctcctttatcaacaacgattgctcatgcaggatcttcagttgatttagccattttcag…
Chrysomela_vigintipunctata_554MS0000555	aaccttatacttcatttttggaatttgagcaggaatagtaggaacttccctaagaattctaattcgagctgaattaggaaaccctggatcattaattggaaatgatcaaatttataatgtaattgtaacagcccatgcattcattataattttctttatagttatgccaattatgattggtggatttggaaattgattagtacccttaataatcggtgccccagatatagctttccctcgattaaataatataagattctgattacttccaccttccttatttttactgctaataagaagaattgtagaaaatggtgcagggacaggttgaacagtatacccacctttatccactaatattgcgcatagaggttcttcagtagatttagctattttcag…
Cryptocephalus_signatifrons_555MS0000556	taccttatattttttatttggtgcatgatccggaatagtaggaacatctataagtcttctaattcgagtagaattaggaaatcctggttcattgattggtaatgatcaaatttataatactattgttacagcccatgcattcgtcataattttttttatagttataccaatcataattgggggattcgggaactgactagttcccctaatactaggggctcccgatatagctttcccacgaataaataacataagattttgactcctacctccctctttaactcttcttttaataagtagaattgtagaaaatggagcaggaactggttgaacagtttatcctcctctatcctctacaatttctcatgtaggggcatcagttgatttagcaatttttag…
Plagiosterna_aenea_556MS0000557	gactttatactttattttcggaatttgagcaggaatagtaggaacctcattaagaatgttgattcgaactgaattaggaaaccctggaagattaattggtaacgaccaaatttataatgttattgtaacagcccatgcattcattataattttcttcatagtaatacctattataatcggcggatttggaaactgattagtgcccttaataatcggagctccagatatagcattccctcgattaaataacataagattctgacttctaccaccttcattatttcttcttttaataagaagagttgtagaaagaggtgcaggaactggttgaactgtttaccctcccctatcagctaatattacacatagaggttcctctgttgatttggctatttttag…
Cryptocephalus_signatifrons_558MS0000559	taccttatattttttatttggtgcatgatccggaatagtaggaacatctataagtcttctaattcgagtagaattaggaaatcctggttcattgattggtaatgatcaaatttataatactattgttacagcccatgcattcgtcataattttttttatagttataccaatcataattgggggattcgggaactgactagttcccctaatactaggggctcccgatatagctttcccacgaataaataacataagattttgactcctacctccctctttaactcttcttttaataagtagaattgtagaaaatggagcaggaactggttgaacagtttatcctcctctatcctctacaatttctcatgtaggggcatcagttgatttagcaatttttag…
Phyllotreta_ochripes_559MS0000560	aaccttatattttatttttggtatttgatcaggaatagtagggatatctataagaatacttattcgaattgagcttgcagccccaggctctttaatcggaaatgaccaaatttataatgtaattgtaacagcccatgcttttattataattttttttatagttatacctattataatcggaggatttggtaattgattagtaccattaataatcggagcacccgatatagccttccctcgtataaacaacataagattctgacttttacccccatctttatttttattaattataagaagaattattgaaaatggagcgggcaccggatgaaccgtttacccacctctctcagctaatatttctcatgccggagcttctgttgatttaactatttttag…
Hermaeophaga_mercurialis_560MS0000561	aacattatactttatttttggaatctgatcaggtatgattggaacatctcttagcttaataattcgtacagaattagggaatccaggatctttaattggaaatgatcaaatttttaatgtaattgtaactgctcatgctttcattataattttttttatagtaataccaattataattgggggatttggaaattgacttgtccctctaatgctgggggctcccgatatagctttcccacgaataaataatataagattctgacttctcccaccttcattatttcttctattaataagaaggattgtagaaaacggagcaggaacaggatgaacggtctatcccccgttatcatctaatattgctcatggaggttcttctgtagatttagctatttttag…
Cryptocephalus_ocellatus_561MS0000562	cactttatattttctttttggagcttgagcaagaatagtaggtacatccttaagagtattaattcgtattgaattaggtaatcctggctcattaatcggcaacgatcaaatttataactctattgtaacagcccatgctttcattataattttctttatggtaataccaattataatcggaggattcggaaattgattagtgcccttaatactaggagcacccgatatagctttcccccgaataaacaatataagattctggcttttacccccctcattaaccctccttttaatgagaagaatcgtagaaaatggggcaggaactggatgaacagtttatccacctctttcagcaactctggcccatagcgggccatctgttgatctggccattttcag…
Phyllotreta_ochripes_562MS0000563	aaccttatattttatttttggtatttgatcaggaatagtagggatatctataagaatacttattcgaattgagcttgcagccccaggctctttaatcggaaatgaccaaatttataatgtaattgtaacagcccatgcttttattataattttttttatagttatacctattataatcggaggatttggtaattgattagtacccttaataatcggagcacccgatatagccttccctcgtataaacaacataagattctgacttttacccccatctttatttttattaattataagaagaattattgaaaatggagcgggcaccggatgaaccgtttacccacctctctcagctaatatttctcatgccggagcttctgttgatttaactatttttag…
Hermaeophaga_mercurialis_563MS0000564	aacattatactttatttttggaatctgatcaggtatgattggaacatctcttagcttaataattcgtacagaattagggaatccaggatctttaattggaaatgatcaaatttttaatgtaattgtaactgctcatgctttcattataattttttttatagtaataccaattataattgggggatttggaaattgacttgtccctctaatgctgggggctcccgatatagctttcccacgaataaataatataagattctgacttctcccaccttcattatttcttctattaataagaaggattgtagaaaacggagcaggaacaggatgaacggtctatcccccgttatcatctaatattgctcatggaggttcttctgtagatttagctatttttag…
Longitarsus_luridus_564MS0000565	tactttatatttcatttttggtatttgaggcggaataattggtacctccctaagaattttaattcgaacagaattaggaaaccccggttcattaattggaaatgatcaaatttataatgttattgtaacagcccatgcttttattataatttttttcatagttatgcctatcataattggaggatttggaaactgattagttcccctaataattggtgccccagatatagctttcccccgaataaataatataagattttgattattacccccatctttatttttattagtaataagaagaatagtagaaagtggtgctggtactggatgaaccgtttacccccccttatcctcaaatattgcccatggtggatcatcagttgatttagcaatttttag…
Longitarsus_pinguis_566MS0000567	tactttatactttatctttggaatttgaagaggaataattggtacatctttaaggatcttaattcgtacagaactaggaaatcccggatccttaattggaaatgatcaaatctataatgtcattgttacagcccacgcctttattataattttctttatagttatacctattataattggaggatttggtaattgattagtgcctttaataattggagctcctgatatagcattcccccgaatgaataatataagattttgattactacccccatccttattcttattagtaataaggagagtaattgaaagaggtgcaggtacaggatgaacagtttaccctcctttatcttctaatattgcccatagaggatcttctgttgatttggcaatttttag…
Galeruca_pomonae_567MS0000568	aacattatattttatttttggaatttgagctggaatagttggaacctctttaagaatcctagtacgaacagaattaggtagaccaggaacattaattggtaatgaccaaatttataatgtaattgttacagcccatgcttttatcataattttttttatagtaatacccattataattggaggatttggaaactgattagttcccctaataatcggtgcaccagatatagccttcccccgaataaacaatataagattttgattactacccccatcattatttttattgattataagaagaattgtagaaagaggagcaggaacaggatgaacagtttaccccccgctttcatctaatattgctcatggcggatcttcagtagatctagctatttttag…
Clytra_atraphaxidis_574MS0000575	caccctgtacttcatttttggtgcttggtccggaatagtgggcacatcactaagcctcttaattcgagtagaactaggcaatccaggaactctaattggaaacgaccaaatttacaatacaattgttactgcccatgcatttatcataattttcttcatggttatgccaattataattggcggtttcggtaattggcttgtaccattaatactaggggcccccgatatggccttcccccggataaataatataagattctgactcctacccccctccctaactcttctcttgataagaagggtcgttgaaaatggggcaggcacaggctgaacagtttaccccccactttcagccaacattgcccacagaggggcctcagtcgacttggcaattttcag…
Clytra_valeriana_575MS0000576	caccttatatttcatttttggtgcctgatcaggtatagtaggaacatcccttagtttactaatccgagtagaattaggtaaccctggaaccttaatcggaaatgaccaaatctacaatacaattgttacagcccacgcctttattataattttcttcatagttatacccattataattggggggttcggaaactgattagtccccctaatacttggagcacctgatatagcattcccccgaataaacaacataagattttggctcctcccaccatctcttacccttcttcttataagaagaatcgtagaaaatggggccgggacgggctgaactgtttatccccctctttcagctaatattgcccataggggggcatcagtagatttggcaattttcag…
Smaragdina_limbata_576MS0000577	tactttatactttgtctttggagcatgagcaggcatagtcggaacatccctaagcctccttattcgagtagaattgggcaacccaggaaccttgattggaaatgaccagatctacaatacaattgtaacagcccacgcttttattataatttttttcatggttatgcccattataatcggcggattcggtaactgacttgtccccctaatactaggagctccagatatggcattccctcgaataaataatatgaggttttgactccttccaccgtctcttacacttcttctaataagaagaattgtagaaaatggggccggaaccggatgaactgtataccccccgctttcagctaatattgcccatggtgggtcatctgtagatctcgccatttttag…
Labidostomis_metallica_577MS0000578	taccctatatttcatttttggggcctgatcaggaatagtcggaacctcccttagactactaatccgagtagaattgggtaaccctggtacattaattggcaatgatcaaatctacaatactattgtgactgcccatgcatttattataattttctttatagttatacctattataatcgggggttttggtaactgattagtcccgctaatactaggagcccctgatatagccttcccccgaataaacaacataagattctgactacttccaccctccctaaccctgcttttaataagaagaattgtagaaaatggcgcaggcactggatgaactgtatatcctcctctatctgccaacatcgcccacagagggtcatctgtcgacctagctatcttcag…
Labidostomis_metallica_578MS0000579	taccctatatttcatttttggggcctgatcaggaatagtcggaacctcccttagactactaatccgagtagaattgggtaaccctggtacattaattggcaatgatcaaatctacaatactattgtgactgcccatgcatttattataattttctttatagttatacctattataatcgggggttttggtaactgattagtcccgctaatactaggagcccctgatatagccttcccccgaataaacaacataagattctgactacttccaccctccctaaccctgcttttaataagaagaattgtagaaaatggcgcaggcactggatgaactgtatatcctcctctatctgccaacatcgcccacagagggtcatctgtcgacctagctatcttcag…
Nymphius_sp1_579MS0000580	tactttatatttcatttttggaatttgagctggcatagttggaacatccttaagaattttaattcgaacagaattaggaagccctggttctttaatcggaaacgaccaaatttataatgttattgtaactgcccatgcttttattataattttttttatagttatgcctatcataattgggggatttggaaattgattagtacccctaataatcagagctccagacatagcttttccccgtataaataacataagtttctggcttttacccccctctttatttcttttaattataagaagaatagttgaaagaggagccggaacaggatgaacagtttaccccccactgtcttcaaatattactcacggaggagcttctgtagatctggctatttttag…
Nymphius_sp1_580MS0000581	tactttatatttcatttttggaatttgagctggcatagttggaacatccttaagaattttaattcgaacagaattaggaagccctggttctttaatcggaaacgaccaaatttataatgttattgtaactgcccatgcttttattataattttttttatagttatgcctatcataattgggggatttggaaattgattagtacccctaataatcagagctccagacatagcttttccccgtataaataacataagtttctggcttttacccccctctttatttcttttaattataagaagaatagttgaaagaggagccggaacaggatgaacagtttaccccccactgtcttcaaatattactcacggaggagcttctgtagatctggctatttttag…
Exosoma_thoracicum_581MS0000582	aactctatactttattttaggtatttgatccggaatagtaggaacttccttgagtatcttaatccgagcagaattaggaagaccaggctctttaattggaaatgatcaaatttataatgttattgttacagcacatgcctttatcataattttttttatagttatgccaattataattggcggatttggaaattgattagtccctttaataatcggtgccccagatatagcattcccccgaataaataacataagattttgattgttacccccttctttattccttttaattatgagaagagtagttgaaagaggagctggaactggttgaacagtttatccccctttatcttctaatatcgcacataacggatcttctgttgatttagccatttttag…
Exosoma_thoracicum_582MS0000583	aactctatactttattttaggtatttgatccggaatagtaggaacttccttgagtatcttaatccgagcagaattaggaagaccaggctctttaattggaaatgatcaaatttataatgttattgttacagcacatgcctttatcataattttttttatagttatgccaattataattggcggatttggaaattgattagtccctttaataatcggtgccccagatatagcattcccccgaataaataacataagattttgattgttacccccttctttattccttttaattatgagaagagtagttgaaagaggagctggaactggttgaacagtttatccccctttatcttctaatatcgcacataacggatcttctgttgatttagccatttttag…
Exosoma_thoracicum_583MS0000584	aactctatactttattttaggtatttgatccggaatagtaggaacttccttgagtatcttaatccgagcagaattaggaagaccaggctctttaattggaaatgatcaaatttataatgttattgttacagcacatgcctttatcataattttttttatagttatgccaattataattggcggatttggaaattgattagtccctttaataatcggtgccccagatatagcattcccccgaataaataacataagattttgattgttacccccttctttattccttttaattatgagaagagtagttgaaagaggagctggaactggttgaacagtttatccccctttatcttctaatatcgcacataacggatcttctgttgatttagccatttttag…
Exosoma_thoracicum_584MS0000585	aactctatactttattttaggtatttgatccggaatagtaggaacttccttgagtatcttaatccgagcagaattaggaagaccaggctctttaattggaaatgatcaaatttataatgttattgttacagcacatgcctttatcataattttttttatagttatgccaattataattggcggatttggaaattgattagtccctttaataatcggtgccccagatatagcattcccccgaataaataacataagattttgattgttacccccttctttattccttttaattatgagaagagtagttgaaagaggagctggaactggttgaacagtttatccccctttatcttctaatatcgcacataacggatcttctgttgatttagccatttttag…
Labidostomis_sp2_585MS0000586	cactttatacttcattttcggggcttggtcaggaatagtaggaacttctcttaggctcctaattcgagtagaactgggaaatcccggtacattaatcggcaatgatcagatttataatactatcgtcacagcccatgcgttcattataattttctttatagttatgcccattataattggaggctttggtaattgattagtccccctaatattaggagcccctgacatagcttttcctcgaataaacaacataagattctggttactccccccctccctaactctacttcttataagaagaatcgtagaaaatggtgcaggaaccggttgaactgtgtatccccccctctctgctaacattgctcacagagggtcgtccgttgacttagctattttcag…
Labidostomis_sp2_586MS0000587	cactttatacttcattttcggggcttggtcaggaatagtaggaacttctcttaggctcctaattcgagtagaactgggaaatcccggtacattaatcggcaatgatcagatttataatactatcgtcacagcccatgcgttcattataattttctttatagttatgcccattataattggaggctttggtaattgattagtccccctaatattaggagcccctgacatagcttttcctcgaataaacaacataagattctggttactccccccctccctaactctacttcttataagaagaatcgtagaaaatggtgcaggaaccggttgaactgtgtatccccccctctctgctaacattgctcacagagggtcgtccgttgacttagctattttcag…
Cassida_rubiginosa_587MS0000588	aacattatatttcatttttggattctgatcaggaatagtaggaacatctttaagaattttaattcgagcagaattagggaaccccggaacattaatcggaaatgaccaaatttataattcaattgtaacagcccatgccttcatcataattttttttatagttataccaattataattggaggtttcgggaattgattagtacccctgatactaggagcaccggacatagcattcccacgattaaacaacataagattctgacttcttccaccttcgattacatttttaattataagaagagttgttgaaagaggggcaggaacaggrtgaacagtttacccgccattatcttctaatattgctcacagaggagcctctgtggacatagcaatttttag…
Cryptocephalus_newsp_589MS0000590	taccctatattttttatttggcgcatgatctggaatggtaggaacatccttaagacttctaatccgagttgaacttggtaatcctggttcattaattggtaatgaccaaatttataacactattgtaacagctcatgcattcattataattttctttatagtaataccaattataattggaggattcggaaactggctagttcccctcatacttggggcccccgatatagctttcccccgaataaataatataagattttgacttttacccccctctttaactcttctcctgataagaagaattgttgaaaatggagcaggaacaggttgaacagtttatccccccctatcttcaacaattgcccatacaggggcatcagttgatctggcaatttttag…
Cryptocephalus_newsp_591MS0000592	taccctatattttttatttggtgcatgatccggaatggtaggaacatccttaagacttctaatccgagttgaacttggtaatcctggttcattaattggtaatgaccaaatttataacactattgtaacagctcatgcattcattataattttctttatagtaataccaattataattggaggattcggaaactggctagttccccttatacttggggcccccgatatagctttcccccgaataaataatataagattttgacttttacccccctctttaactcttctcctgataagaagaattgttgaaaatggagcaggaacaggttgaacagtttatccccccctatcttcaacaattgcccatacaggggcatcagttgatctggcaatttttag…
Cryptocephalus_tetraspilus_592MS0000593	taccttatactttcttcttggagcttgggcaggactagtaggaacatccttgagactcctaattcgggttgaactaggaaatccaggatcattaattggtaatgaccaaatttataatacaattgttacagcccatgcattcatcataattttttttatagttataccaattataattggaggattcggaaattgattaattcctctaatacttggagctcctgatatagctttcccccgaataaataatataagattttgattacttccaccctcactaacccttctccttataaggagaattgtagaaaatggtgccggaaccggttgaacagtttatccacccttatcagctactattgctcatactggagcatctgtagatttagctatttttag…
Chrysomela_vigintipunctata_593MS0000594	aaccttatacttcatttttggaatttgagcaggaatagtaggaacttccctaagaattctaattcgagctgaattaggaaaccctggatcattaattggaaatgatcaaatttataatgtaattgtaacagcccatgcattcattataattttctttatagttatgccaattatgattggtggatttggaaattgattagtacccttaataatcggtgccccagatatagctttccctcgattaaataatataagattctgattacttccaccttccttatttttactactaataagaagaattgtagaaaatggtgcagggacaggttgaacagtatacccacctttatccactaatattgcgcatagaggttcttcagtagatttagctattttcag…
Cryptocephalus_marginatus_594MS0000595	caccttatacttcctatttggagcctgatcaggcttagtaggaacctccctaagattgctaattcgtgtagagctaggaaatcctggatcattaattggtaatgatcaaatttataacactatcgtcacagcccatgcattcatcataatcttctttatagtcatgccaattataattgggggattcggaaattgattagtccccctaatattaggagcccctgatatagcattcccccgaataaataacataagattctggcttttgccaccttctctaacgcttctgctaataagaagaattgtagaaaacggtgcaggaactggatgaacagtatacccccccctttcatccactattgcccatgccggagcctcagtcgaccttgcaatttttag…
Cryptocephalus_tetraspilus_595MS0000596	taccttatactttcttcttggagcttgggcaggactagtaggaacatccttgagactcctaattcgggttgaactaggaaatccaggatcattaattggtaatgaccaaatttataatacaattgttacagcccatgcattcatcataattttttttatagttataccaattataattggaggattcggaaattgattaattcctctaatacttggagctcctgatatagctttcccccgaataaataatataagattttgattacttccaccctcactaacccttctccttataaggagaattgtagaaaatggtgccggaaccggttgaacagtttatccacccttatcagctactattgctcatactggagcatctgtagatttagctatttttag…
Crepidodera_aurea_596MS0000597	aaccttatatttcatttttggaatctgatcaggaatagtaggtacttctttaagtatcctcatccgaactgaactaggcagcccaggatccttaatcggtaacgaccaaatttataatgttattgttaccgcccatgctttcattataattttctttatagttatacctattataattggaggattcggaaactgattaatccctctaataatcggagccccagatatagcatttcctcgtataaataatataagattctgattgctacccccatcactattcttactattaatgagaagcttagtagaaagaggagcaggaacaggatgaacagtttacccccctttatcttctaatattgctcatggaggatcttctgtagatttagctatttttag…
Cryptocephalus_marginatus_597MS0000598	caccttatacttcctatttggagcctgatcaggcttagtaggaacctccctaagattgctaattcgtgtagagctaggaaatcctggatcattaattggtaatgatcaaatttataacactatcgtcacagcccatgcattcatcataatcttctttatagtcatgccaattataattgggggattcggaaattgattagtccccctaatattaggagcccctgatatagcattcccccgaataaataacataagattctggcttttgccaccttctctaacgcttctgctaataagaagaattgtagaaaacggcgcaggaactggatgaacagtatacccccccctttcatccgctattgcccatgccggagcctcagtcgaccttgcaatttttag…
Cryptocephalus_tetraspilus_598MS0000599	taccttatactttcttcttggagcttgggcaggactagtaggaacatccttgagactcctaattcgggttgaactaggaaatccaggatcattaattggtaatgaccaaatttataatacaattgttacagcccatgcattcatcataattttttttatagttataccaattataattggaggattcggaaattgattaattcctctaatacttggagctcctgatatagctttcccccgaataaataatataagattttgattacttccaccctcactaacccttctccttataaggagaattgtagaaaatggtgccggaaccggttgaacagtttatccacccttatcagctactattgctcatactggagcatctgtagatttagctatttttag…
Cryptocephalus_marginatus_599MS0000600	caccttatacttcctatttggagcctgatcaggcttagtaggaacctccctaagattgctaattcgtgtagagctaggaaatcctggatcattaattggtaatgatcaaatttataacactatcgtcacagcccatgcattcatcataatcttctttatagtcatgccaattataattggaggattcggaaattgattagtccccctaatattaggagcccctgatatggcattcccccgaataaataacataagattctggcttttgccaccttctctaacgcttctgctaataaggagaattgtagaaaacggcgcaggaactggatgaacagtatacccccccctttcatccgctattgcccatgccggagcctcagtcgaccttgcaatttttag…
Cryptocephalus_czwalinae_600MS0000601	tacattatatttcctttttgggatatgggctggaatagtaggaacatctttaagaatattaattcgtattgaattaggatctcctggttcactaattggaaatgatcaaatttataatactattgttacagcccacgcatttattataattttttttatagtaatacccatcataatcggaggttttggaaactgattaattccccttatactaggagctcctgatatagctttcccccggataaataacataagattctgacttcttccaccttcattaactctcttacttataagaagaattgtggaaaatggggcaggaacaggatgaacggtttatccccctctttcaaccacaattgctcacactggttcctcggttgatttagcaatttttag…
Aphthona_flava_601MS0000602	aactttatactttatttttggtatttgatcaggaataattggaacttctttaagtatactaattcgaacagagttaggaagacctggatcattaattggaaatgaccaaatttataatgttattgtaacagctcatgcttttatcataattttttttatagttatacctattataattggaggatttggaaattgattagttcctttaataattggagcccctgacatagctttccctcgaataaataatataagattctggcttttacccccctctttattcctacttctaataagaagaatagtagaaagaggagctggaactggatggacagtttacccccctttatcttccaatattgcacacggaggatcttcagttgatttagccatttttag…
Labidostomis_asiatica_602MS0000603	tacactatatttcattttcggagcttgatcaggaatagtcggaacttcccttagactcctaattcgagtagaattaggtaaccccggcacattaatcggcaacgatcaaatttacaacaccatcgtcacagcccatgcatttattataattttcttcatagttatacctatcataattgggggtttcggtaactgattagtcccattaatactaggagcccctgatatagctttcccccgaataaacaacataagattctggctactaccaccctccctaactcttcttctcataagaagaatcgtagaaaatggtgcaggcaccggctgaactgtatatccccctttatctgccaatgtcgctcacagtgggtcatccgttgatctagctattttcag…
Smaragdina_limbata_603MS0000604	tactttatactttgtctttggggcatgggcgggcatagtcggaacatctctaagcctacttattcgagtagaattgggcaatccaggaaccttgattggaaatgaccagatttacaatacaattgtaacagcccacgcttttattataatttttttcatggttatacctattataattggcggattcggtaattgacttgtccctctaatactaggagctccagatatggcattccctcgaataaataatatgagattttgacttcttccaccgtctcttacacttcttctaataagaagaattgtagaaaatggggccggaaccggatgaactgtctatcccccgctttcagctaatattgcccatggtgggtcatctgtagatctcgccatttttag…
Labidostomis_asiatica_604MS0000605	tacactatatttcattttcggagcttgatcaggaatagtcggaacttcccttagactcctaattcgagtagaattaggtaaccccggcacattaatcggcaacgatcaaatttacaacaccatcgtcacagcccatgcatttattataattttcttcatagttatacctatcataattgggggtttcggtaactgattagtcccattaatactaggagcccctgatatagctttcccccgaataaacaacataagattctggctactaccaccctccctaactcttcttctcataagaagaatcgtagaaaatggtgcaggcaccggctgaactgtatatccccctttatctgccaatgtcgctcacagtgggtcatccgttgatctagctattttcag…
Smaragdina_limbata_605MS0000606	tactttatactttgtctttggggcatgggcgggcatagtcggaacatccctaagcctacttattcgagtagaattgggcaatccaggaaccttgattggaaatgaccagatttacaatacaattgtaacagcccacgcttttattataatttttttcatggttatacctattataattggcggattcggtaattgacttgtccctctaatactaggagctccagatatggcattccctcgaataaataatatgagattttgacttcttccaccgtctcttacacttcttctaataagaagaattgtagaaaatggggccggaaccggatgaactgtctatcccccgctttcagctaatattgcccatggtgggtcatctgtagatctcgccatttttag…
Orsodacne_variabilis_606MS0000607	cactttatactttatttttggtgcctgggcaggaatagtcggaacatccctaagattattaattcgctcagaactaggtaaccctggttcattaattggagatgatcaaatttataatgtaattgttacagcccatgcttttgtaataattttttttatggtcatacctattataatcgggggatttggaaattgactagttcccttaatattaggggcccctgatatggcattccctcgaataaataatataagattctgactactccccccatctttaagattacttttaataagaagaattgtagaaaatggagccggaactggttgaactgtgtacccccccctatcttctaatattgcccatggaggatcttctgtagatttagcaatttttag…
Cryptocephalus_turcicus_607MS0000608	caccctatattttctatttggtgcatgatctggtatagtaggaacatccctaagactcttaattcgagtagaattaggaaatcctggttcattaattggtaatgatcaaatttataatactattgtgacagctcatgcatttattataattttctttatagttataccaattataattggaggattcggaaactgattaattcccctaatattaggtgcccctgatatagcttttcctcgaataaataatataagattttgacttttacccccatccttaactcttcttctaataagaagaattgtagaaaatggggcaggaactgggtgaacagtttacccaccattatcctcaacaattgcacatacaggtccatcagttgatttagcaatttttag…
Nymphius_lydius_608MS0000609	caccttatattttatttttggaatttgagcaggtatagtcggtacttccttgagaattttaattcgtgccgaattaggaaaccctggttctttaattggaaatgatcaaatttataatgttattgtaacagcccatgctttcattataattttttttatagttatacctattataattggcggatttggaaactgattagtacccctaataatcggagccccagatatagcattcccccgtataaataatataagattttgacttttacccccttccttgtttcttttaattataagaagagtagttgaaagcggagcaggaacaggatgaacagtctacccccctctctcttcaaatattgcccatggtggtgcttctgtagacttagcaatttttag…
Orsodacne_variabilis_609MS0000610	cactttatactttatttttggtgcctgggcaggaatagtcggaacatccctaagattattaattcgctcagaactaggtaaccctggttcattaattggagatgatcaaatttataatgtaattgttacagcccatgcttttgtaataattttttttatggtcatacctattataatcgggggatttggaaattgactagttcccttaatattaggggcccctgatatggcattccctcgaataaataatataagattctgactactccccccatctttaagattacttttaataagaagaattgtagaaaatggagccggaactggttgaactgtgtacccccccctatcttctaatattgcccatggaggatcttctgtagatttagcaatttttag…
Nymphius_lydius_610MS0000611	caccttatattttatttttggaatttgagcaggtatagtcggtacttccttgagaattttaattcgtgccgaattaggaaaccctggttctttaattggaaatgatcaaatttataatgttattgtaacagcccatgctttcattataattttttttatagttatacctattataattggtggatttggaaactgattagtacccctaataatcggagccccagatatagcattcccccgtataaataatataagattttgacttttacccccttccttgtttcttttaattataagaagagtagttgaaagcggagcaggaacaggatgaacagtctacccccctctctcttcaaatattgcccatggtggtgcttctgtagacttagcaatttttag…
Nymphius_lydius_611MS0000612	caccttatattttatttttggaatttgagcaggtatagtcggtacttccttgagaattttaattcgtgccgaattaggaaaccctggttctttaattggaaatgatcaaatttataatgttattgtaacagcccatgctttcattataattttttttatagttatacctattataattggtggatttggaaactgattagtacccctaataatcggagccccagatatagcattcccccgtataaataatataagattttgacttttacccccttccttgtttcttttaattataagaagagtagttgaaagcggagcaggaacaggatgaacagtctacccccctctctcttcaaatattgcccatggtggtgcttctgtagacttagcaatttttag…
Galeruca_laticollis_612MS0000613	tacattatactttatttttggagtatgagctggaataatcggaacttctttaagaatcctagtacgaacagaattaggaagaccaggaacattaattgggaatgatcaaatttataacgtaattgttacagcccatgcttttatcataatttttttcatagtaatacccattataattggaggatttggaaattgattagtccctctgataattggagccccagatatagctttccctcgaataaataatatgagattttgattattacccccatcactatttctattaattataaggagaattgttgaaagaggagcaggaacaggatgaacagtttaccccccactttcatctaatatagctcacagaggttcttcagtagatttagctatttttag…
Galeruca_laticollis_613MS0000614	tacattatactttatttttggagtatgagctggaataatcggaacttctttaagaatcctagtacgaacagaattaggaagaccaggaacattaattgggaatgatcaaatttataacgtaattgttacagcccatgcttttatcataatttttttcatagtaatacccattataattggaggatttggaaattgattagtccctctgataattggagccccagatatagctttccctcgaataaataatatgagattttgattattacccccatcactatttctattaattataaggagaattgttgaaagaggagcaggaacaggatgaacagtttaccccccactttcatctaatatagctcacagaggttcttcagtagatttagctatttttag…
Galeruca_laticollis_614MS0000615	tacattatactttatttttggagtatgagctggaataatcggaacttctttaagaatcctagtacgaacagaattaggaagaccaggaacattaattgggaatgatcaaatttataacgtaattgttacagcccatgcttttatcataatttttttcatagtaatacccattataattggaggatttggaaattgattagtccctctgataattggagccccagatatagctttccctcgaataaataatatgagattttgattattacccccatcactatttctattaattataaggagaattgttgaaagaggagcaggaacaggatgaacagtttaccccccactttcatctaatatagctcacagaggttcttcagtagatttagctatttttag…
Galeruca_laticollis_615MS0000616	tacattatactttatttttggagtatgagctggaataatcggaacttctttaagaatcctagtacgaacagaattaggaagaccaggaacattaattgggaatgatcaaatttataacgtaattgttacagcccatgcttttatcataatttttttcatagtaatacccattataattggaggatttggaaattgattagtccctctgataattggagccccagatatagctttccctcgaataaataatatgagattttgattattacccccatcactatttctattaattataaggagaattgttgaaagaggagcaggaacaggatgaacagtttaccccccactttcatctaatatagctcacagaggttcttcagtagatttagctatttttag…
Aphthona_herbigrada_616MS0000617	aactttatatttcatttttggtatttgatcaggaatagtaggcacatccttaagaatattaattcgtactgaactcggaaatcctggatctttaattggaaatgaccaaatttataatgttattgtgacagctcatgcttttattataattttttttatagtaatacccatcataattggtggatttggaaactgattagtccccctaataatcggtgcccctgatatagcttttcctcgaataaataacataagattttggttattacccccctctttattctttttactaataagaagaatagtagaaagaggagcaggaactggatgaacagtttatcctcctttatcatccaatattgcccatggaggatcctctgtagatcttgccatttttag…
Aphthona_herbigrada_617MS0000618	aactttatatttcatttttggtatttgatcaggaatagtaggcacatccttaagaatattaattcgtactgaactcggaaatcctggatctttaattggaaatgaccaaatttataatgttattgtgacagctcatgcttttattataattttttttatagtaatacccatcataattggtggatttggaaactgattagtccccctaataatcggtgcccctgatatagcttttcctcgaataaataacataagattttggttattacccccctctttattctttttactaatgagaagaatagtagaaagaggagcaggaactggatgaacagtttatcctcctttatcatccaatattgcccatggaggatcctctgtagatcttgccatttttag…
Aphthona_herbigrada_618MS0000619	aactttatatttcatttttggtatttgatcaggaatagtaggcacatccttaagaatattaattcgtactgaactcggaaatcctggatctttaattggaaatgaccaaatttataatgttattgtgacagctcatgcttttattataattttttttatagtaatacccatcataattggtggatttggaaactgattagtccccctaataatcggtgcccctgatatagcttttcctcgaataaataacataagattttggttattacccccctctttattctttttactaataagaagaatagtagaaagaggagcaggaactggatgaacagtttatcctcctttatcatccaatattgcccatggaggatcctctgtagatcttgccatttttag…
Chrysolina_herbacea_619MS0000620	aacattatatttcatttttggtatttgagcaggaatggttggaacttcattaagaatcctaattcgtgccgaattaggtaaccctggaactttaatcggtaatgatcaaatttataatgtaattgtaaccgctcatgcatttatcataattttttttatagtaatgcctatcataatcgggggatttggaaattggctcgtacccctaatacttggagcccctgatatagctttcccccgaataaataatataagattttggttactacctccctcattaatcttcttattaataaggagaattgtagaaagaggggtggggacaggttgaacagtttatcccccactatcagccaatgttgctcacaggggtccttctgtagatctcgcaattttcag…
Cryptocephalus_tetraspilus_620MS0000621	taccttatactttcttcttggagcttgggcaggactagtaggaacatccttgagactcctaattcgggttgaactaggaaatccaggatcattaattggtaatgaccaaatttataatacaattgttacagcccatgcattcatcataattttttttatagttataccaattataattggaggattcggaaattgattaattcctctaatacttggagctcctgatatagctttcccccgaataaataatataagattttgattacttccaccctcactaacccttctccttataaggagaattgtagaaaatggtgccggaaccggttgaacagtttatccacccttatcagctactattgctcatactggagcatctgtagatttagctatttttag…
Luperus_leonardii_621MS0000622	tactttatatttcatttttggaatctgagccggaatagtgggaacttccctaagaattctaattcgagctgaattgggaagaccgggatctctaatcggaaatgaccaaatctataatgttattgttactgcccatgcttttattataattttttttatggttatacctattataattggtggatttggaaactgactagtgcctctaataattggggctccagatatagcttttcctcgaataaataatataagattttgattattacctccctctatctttcttttaatcataagaagtgtagtagaaagaggggctggaacagggtgaactgtttatcctccattatcatcaaatattgcccatggaggggcttctgtagaccttgctattttcag…
Cryptocephalus_loreyi_622MS0000623	taccctttatttcctactaggtgcatgagctggaatagtagggacatcgttaagactactaattcgcattgaattaggaaatcctgggtcacttattggtaatgaccagatttataatactatcgtaacagctcatgctttcattataatttttttcatagttatgccaatcataattggaggatttggtaactgattaattcccctgatattaggggctcctgatatagcctttccccgaataaacaatataagattttgattacttcccccttcactaattctcctattaataagaagaattgtagaaaacggagcaggtactggctgaacagtttatccccctctttcagcagcaattgctcacatagggtcatcagttgatttagccatctttag…
Lochmaea_crataegi_623MS0000624	aacattatattttatctttggaatttgagcagggatagttggtacttcactaagaattcttgttcgagctgaattaggaagaccaggaactttaattggtaacgatcaaatttataatgtaattgttactgctcatgcttttatcataattttttttatagtgatgcctatcataattggaggatttggaaactgattagtacccctaataattggtgccccagatatggcttttcctcgaataaataatataagattttggttattacccccatcattatttttattaattatgagaagaatcgtagagagaggagctggaacaggatgaacagtttaccccccactttcatctaatattgctcatggtggttcttcagtagatttagctatttttag…
Altica_brevicollis_624MS0000625	aactttatactttctatttggaatttgagctggaataattgggacctctataagacttttaattcgtactgaattaggaaggcctgggtcattaattggaaatgatcaaatttataatgtaattgttactgctcatgcctttgttataattttttttatagtgataccaataataattggaggatttggaaattgactcatcccactaataattggggccccagatatggccttccctcgaataaataatataagattctggttactcccaccatcaatttttttattattaataagaaggtttacagaaagaggagctggaactggatgaacagtttatccccccctatcttcaaatcttgcacataatggaccatctgttgatttagctatcttcag…
Luperus_leonardii_625MS0000626	tactttatatttcatttttggaatctgagccggaatagtgggaacttccctaagaattctaattcgagctgaattgggaagaccaggatctctaatcggaaatgaccaaatctataatgttattgttactgcccatgcttttattataattttttttatggttatacctattataattggtggatttggaaactgactagtgcctctaataattggggctccagatatagcttttcctcgaataaataatataagattttgattattacctccctctatctttcttttaatcataagaagtgtagtagaaagaggggctggaacagggtgaactgtttatcctccattatcatcaaatattgcccatggaggggcttctgtagaccttgctattttcag…
Altica_brevicollis_626MS0000627	aactttatactttctatttggaatttgagctggaataattgggacctctataagacttttaattcgtactgaattaggaaggcctgggtcattaattggaaatgatcaaatttataatgtaattgttactgctcatgcctttgttataattttttttatagtgataccaataataattggaggatttggaaattgactcatcccactaataattggggccccagatatggccttccctcgaataaataatataagattctggttactcccaccatcaatttttttattattaataagaaggtttacagaaagaggagctggaactggatgaacagtttatccccccctatcttcaaatcttgcacataatggaccatctgttgatttagctatcttcag…
Arima_marginata_627MS0000628	aacattatattttatttttggtatttgagcaggtataattggaacttcattaagaattttagtacgagctgaattaggaaatcctgggaccctaattggtaatgaccaaatttataatgtaattgtaactgctcatgcgtttattataattttttttatagtaataccaattataattggaggttttggtaattgattagttccattaataatcggtgctcctgatatagcatttcctcgaataaataatataagattttgattgcttcccccatcattatttttattaattataagaagaattgtagaaagaggagctgggacaggttgaacagtttatccccccctatcctctaatattgctcatggaggttcatcagtagatttagcaatttttag…
Pachybrachis_holerorum_628MS0000629	caccctatatttcatttttggtgcatgatccggaatagtaggaacctcattaagtcttttaattcgtgtagaactaggtaatcccgggtcacttattggaaatgatcaaatctacaacactatcgtgactgctcacgcatttatcataattttcttcatggttataccaattataattggggggtttggaaattgacttgtaccccttatattaggagccccagatatagccttcccccgaataaacaacataagattttggctcctaccaccctccctcaccttgcttttgataagaagaatcgtagaaaatggagctggaaccggatgaacagtgtacccaccgctatcatccaatctagcccacggaggatcttctgtagacttagcaatctttag…
Arima_marginata_629MS0000630	aacattatattttatttttggtatttgagcaggtataattggaacttcattaagaattttagtacgagctgaattaggaaatcctgggaccctaattggtaatgaccaaatttataatgtaattgtaactgctcatgcgtttattataattttttttatagtaataccaattataattggaggttttggtaattgattagttccattaataatcggtgctcctgatatagcatttcctcgaataaataatataagattttgattgcttcccccatcattatttttattaattataagaagaattgtagaaagaggagctgggacaggttgaacagtttatccccccctatcctctaatattgctcatggaggttcatcagtagatttagcaatttttag…
Pachybrachis_holerorum_630MS0000631	caccctatatttcatttttggtgcatgatccggaatagtaggaacctcattaagtcttttaattcgtgtagaactaggtaatcccgggtcacttattggaaatgatcaaatctacaacactatcgtgactgctcacgcatttatcataattttcttcatggttataccaattataattggggggtttggaaattgacttgtaccccttatattaggagccccagatatagccttcccccgaataaacaacataagattttggctcctaccaccctccctcaccttgcttttgataagaagaatcgtagaaaatggagctggaaccggatgaacagtgtacccaccgctatcatccaatctagcccacggaggatcttctgtagacttagcaatctttag…
Oreina_bidentata_631MS0000632	aacactatactttatttttggtacctgggcaggaatagttggaacttcattaagaatcctaattcgtgcagaattaggaaatccgggaagattaattggtaacgaccaaatttataatgtaattgttactgctcatgcttttatcataatttttttcatagtaataccaatcataattggtggatttggaaattgattagtcccgttaatacttggagccccagatatagcattcccacgactaaataacataagattttgactgctccccccctcattaattttcctattgataagtagaatcgtagaaagcggagtaggaactggttgaacggtttacccccccctatcagccaatatcgctcataggggtccttcagtagacctagctatttttag…
Cryptocephalus_transcaucasicus_632MS0000633	caccttatacttcctattcggtrcttgggctggcatagtaggaacttcattaagattgctgattcgagtagaattaggcaatcctggatcacttattggcaatgaccaaatttataatactatcgytacagcacatgcatttatcataattttttttatagtaatrccaattataattggcggatttggtaactggttagtacccttaatacttggagcccctgatatagcatttccccgaataaacaatataagattttggcttctacccccctcattgacccttctgcttataagaagaattgtggaaaatggtgcaggtacgggatgaaccgtttaccctcccctatcatcaacaattgcccatacaggctcctccgttgatttagcaatttttag…
Hermaeophaga_mercurialis_633MS0000634	aacattatattttatttttggaatctggtcaggtataattggaacatctcttagtttaataattcgcacagaattaggaaatccaggatctttaattggtaatgatcaaatttttaatgtaattgtaactgctcatgctttcattataattttttttatagtaataccaattataattggaggctttggaaattgacttgttcccctaatattaggggctcctgatatagcttttccacgaataaataatataagattttgacttctccctccttcattatttcttcttttaataagaagaattgtagaaaatggagcaggaacaggatgaacggtctatcccccgttatcatccaatattgctcatagaggttcctctgtagatctagctatttttag…
Oreina_bidentata_634MS0000635	aacactatactttatttttggtacctgggcaggaatagttggaacttcattaagaatcctaattcgtgcagaattaggaaatccgggaagattaattggtaacgaccaaatttataatgtaattgttactgctcatgcttttatcataatttttttcatagtaataccaatcataattggtggatttggaaattgattagtcccgttaatacttggagccccagatatagcattcccacgactaaataacataagattttgactgctccccccctcattaattttcctattgataagtagaatcgtagaaagcggagtaggaactggttgaacggtttacccccccctatcagccaatatcgctcataggggtccttcagtagacctagctatttttag…
Cryptocephalus_transcaucasicus_635MS0000636	nnnnnnnnnnnnnnnnnnnnnnnnnnnnnntggcatagtaggaacttcattaagattgctgattcgagtagaattaggmaatcctggatcacttattggcaatgaccaaatttataatactatcgttacagctcatgcatttatcataattttttttatagtaataccaattataattggcggatttggtaactggttagttcccttaatactgggagcccctgatatagcatttcctcgaataaataatataagattttggcttctacccccctcattgacccttctgcttataagaagaattgtggaaaatggtgcaggtacgggatgaaccgtttaccctcccctatcatcaacaattgcccatacaggctcctccgttgatttagcaatttttag…
Hermaeophaga_mercurialis_636MS0000637	aacattatattttatttttggaatctggtcaggtataattggaacatctcttagtttaataattcgcacagaattaggaaatccaggatctttaattggtaatgatcaaatttttaatgtaattgtaactgctcatgctttcattataattttttttatagtaataccaattataattggaggctttggaaattgacttgttcccctaatattaggggctcctgatatagcttttccacgaataaataatataagattttgacttctccctccttcattatttcttcttttaataagaagaattgtagaaaatggagcaggaacaggatgaacggtctatcccccgttatcatccaatattgctcatagaggttcctctgtagatctagctatttttag…
Aphthona_cyparissiae_637MS0000638	gaccctatattttatttttggtatttgatcaggaataattggaacttctttaagaatactaattcgaacagaattaggaagacctgggtcattaattggtaatgatcaaatctataatgttattgtaacagctcatgcttttattatgattttttttatagttatacctattataattggtggattcggaaattgattagtacccctaataatcggagcccctgatatagcctttccccgaatgaataatataagattctggcttttacccccctctctattcttattattaataagaagaatagtagaaagaggagccggaactggatgaacagtttatccccccttatcttctaatattgctcacggaggatcttcagttgatttagctattttcag…
Cryptocephalus_labiatus_638MS0000639	tactttatattttctttttggagcctgagcaggaataattggaacatctttaagtttgttaattcgaattgaattaggaaaccccggctcactaattgggaatgaccaaatttataacaccattgtcacagctcacgcctttattataattttttttatagttataccaattataattggaggcttcgggaactgactagttccattaatgttaggagcccctgatatagccttcccacgaataaataatataagattttgacttcttcccccctcactaacccttttactaataagaagaattgtggaaaacggggcaggaactggatgaacagtttatccccccctttcaaccactattgctcatgcaggagcatcagttgatttggcaatttttag…
Longitarsus_refugiensis_639MS0000640	taccttgtacttcattttcggaatttggtccggaataattgggacctccttaagaatacttattcgcacagaattaggccaccccgggtcacttatcggaaacgaccaaatttataatgtcattgtaaccgcccatgctttcattataattttttttatggttatgccaattataattggcggatttggaaactgattagtccccctaataattggtgcccccgatatggcattcccccgaataaacaatataagattttggcttctccctccatccttatttttgttagtaataagaagaatagtagaaagtggcgccggaactggctgaactgtctatccccccctatcttcaaacattgcccatggaggatcatctgtagatttagcaattttcag…
Psylliodes_affinis_640MS0000641	aaccttatattttatttttgggatttggtcaggaataattgggacatctctaagtatactaattcgaactgaattaggggctcctggctctttgattggaaatgatcaaatctacaatgttatcgtaacagcccatgcttttattataattttttttatagtaatacctactataatcgggggatttggaaattgattaatccctttaataattggggcaccagacatagcattccctcgaataaataatataagattttgattattacccccttctttaaccctcttattaataagaagaatagttgaaaacggggctggaacaggttgaacagtttacccccctctttcttccaatattgctcatggaggttcttctgttgatctagctatttttag…
Aphthona_herbigrada_641MS0000642	aactttatatttcatttttggtatttgatcaggaatagtaggcacatccttaagaatattaattcgtactgaactcggaaatcctggatctttaattggaaatgaccaaatttataatgttattgtgacagctcatgcttttattataattttttttatagtaatacccatcataattggtggatttggaaactgattagtccccctaataatcggtgcccctgatatagcttttcctcgaataaataacataagattttggttattacccccctctttattctttttactaataagaagaatagtagaaagaggagcaggaactggatgaacagtttatcctcctttatcatccaatattgcccatggaggatcctctgtagatcttgccatttttag…
Psylliodes_brisouti_642MS0000643	aactctttattttatttttgggatttgatcaggtataattgggacttcccttagaatcttaattcgagcagaattaggaaatcccggttcattaattggaaatgaccaaatttataatgtaattgttacagctcatgcttttgttataattttttttatagtaatacccattataattggaggctttgggaattgattagtacccctaataattggtgcccctgacatggcctttcctcgtataaataatataagattttgattattacccccctcattattattattattaataagaagaatagtagaaagaggagccgggacaggatgaacagtatatcccccactttcatcaaatattgcccatggaggctcctctgtcgatctagccatttttag…
Psylliodes_brisouti_643MS0000644	aaccctttattttatttttgggatttgatcaggtataattggaacttcccttagaatcttaattcgagcagaattaggaaatcccggttcattaattggaaatgaccaaatttataatgtaattgttacagcccatgcttttgttataattttttttatagtaatacccattataattggaggctttgggaattgattagtacccctaataattggtgcccctgacatggcctttcctcgtataaataatataagattttgattattacccccctcattattattattattaataagaagaatagtagaaagaggagccgggacaggatgaacagtatatcccccactttcatcaaatattgcccatggaggctcctctgtcgatctagccatttttag…
Phyllotreta_ochripes_644MS0000645	aaccttatattttatttttggtatttgatcaggaatagtagggatatctataagaatacttattcgaattgagcttgcagccccaggctctttaatcggaaatgaccaaatttataatgtaattgtaacagcccatgcttttattataattttttttatagttatacctattataatcggaggatttggtaattgattagtacccttaataatcggagcacccgatatagccttccctcgtataaacaacataagattctgacttttacccccatctttatttttattaattataagaagaattattgaaaatggagcgggcacaggatgaaccgtttacccacctctctcagctaatatttctcatgccggagcttctgttgatttaactatttttag…
Psylliodes_brisouti_645MS0000646	aactctttattttatttttgggatttgatcaggtataattgggacttcccttagaatcttaattcgagcagaattaggaaatcccggttcattaattggaaatgaccaaatttataatgtaattgttacagctcatgcttttgttataattttttttatagtaatacccattataattggaggctttgggaattgattagtacccctaataattggtgcccctgacatggcctttcctcgtataaataatataagattttgattattacccccctcattattattattattaataagaagaatagtagaaagaggagccgggacaggatgaacagtatatcccccactttcatcaaatattgcccatggaggctcctctgtcgatctagccatttttag…
Psylliodes_brisouti_646MS0000647	aaccctttattttatttttgggatttgatcaggtataattggaacttcccttagaatcttaattcgagcagaattaggaaatcccggttcattaattggaaatgaccaaatttataatgtaattgttacagcccatgcttttgttataattttttttatagtaatacccattataattggaggctttgggaattgattagtacccctaataattggtgcccctgacatggcctttcctcgtataaataatataagattttgattattacctccctcattattattattattaataagaagaatagtagaaagaggagccgggacaggatggacagtatatcccccactttcatcaaatattgcccatggaggctcctctgtcgatctagccatttttag…
Cryptocephalus_marginatus_647MS0000648	caccttatacttcctatttggagcctgatcaggcttagtaggaacctccctaagattgctaattcgtgtagagctaggaaatcctggatcattaattggtaatgatcaaatttataacactatcgtcacagcccatgcattcatcataatcttctttatagtcatgccaattataattggaggattcggaaattgattagtccccctaatattaggagcccctgatatggcattcccccgaataaataacataagattctggcttttgccaccttctctaacgcttctgctaataaggagaattgtagaaaacggcgcaggaactggatgaacagtatacccccccctttcatccgctattgcccatgccggagcctcagtcgaccttgcaatttttag…
Psylliodes_thlaspis_648MS0000649	aaccctatattttatttttggaatttgatcaggaataatcggcacttctcttagaattctaattcgagcagaacttggaagaccaggatctctaattggaaatgaccaaatttataacgttattgttactgctcacgcctttatcataattttttttatagttatacccatcataattggtggatttggaaactgattagtccccctaataattggtgccccagatatagcctttccacgaataaataatataagattttgattgctccccccatcattactcttactattaatgagaagaatagtagaaagaggggccggtacaggatgaactgtttatccacccctctcttcaaatattgctcatggaggttcttctgttgatttagcaatttttag…
Crepidodera_aurata_649MS0000650	aactttatattttatttttggaatttgatcaggaatagtaggaacatcattaagaatactaattcgaaccgaactaggcaatccaggatccctaattggcaatgatcaaatttacaatgttattgttacagcccatgcttttattataattttttttatagtaatacccattataattgggggatttggtaattgacttgtacctttaataatcggagcccctgatatagcctttcctcgaataaataacataagattttgattattacctccttcactatttttattattaataagaagactagtagaaagaggagctggaacagggtgaactgtttacccccccttatcttccaatattgcccatggaggatcatctgttgatttagctatttttag…
Psylliodes_thlaspis_650MS0000651	aaccctatattttatttttggaatttgatcaggaataatcggcacttctcttagaattctaattcgagcagaacttggaagaccaggatctctaattggaaatgaccaaatttataacgttattgttactgctcacgcctttatcataattttttttatagttatacccatcataattggtggatttggaaactgattagtccccctaataattggtgccccagatatagcctttccacgaataaataatataagattttgattgctccccccatcattactcttactattaatgagaagaatagtagaaagaggggccggtacaggatgaactgtttatccacccctctcttcaaatattgctcatggaggttcttctgttgatttagcaatttttag…
Cryptocephalus_trimaculatus_651MS0000652	nnnnnnnnnnnnnnnnnnnnnnncatgggcaggaataattggaacatcattaagcttattaattcggattgaactagcaaatcctaattcattaatcggtaatgaccaaatttataatacaattgtaacagctcacgctttcattataattttctttatagtcataccaattataattggtggattcggaaattgattgattcccctaatattaggggctcctgatatagctttcccccgaataaataatataagattttgacttcttcccccttcacttacacttctcttaataaggagaattgtagaaaatggtgcaggaaccggctgaacagtttatccccctctttcagcaaccattgctcatactgggccatcagttgacctcgcaattttcag…
Psylliodes_dulcamarae_652MS0000653	aacattatactttatttttggaatttggtcaggaatagtcggaacctcccttagaattctaattcgaacagaattaggtagccctggatctttaattggaaatgaccaaatttataacgttattgtaacagcccatgcttttattataattttttttatagtaatgccaattataattgggggatttggcaactgactagtgccacttataattggagcccctgatatagcattccctcgaataaataatataagattttgactactacccccgtcattaattttattattaataagaagaatggtagaaagaggagctggcactggatgaacggtttacccccccctgtcctctaatatggcccacggggggccctcagtagatttagctatttttag…
Psylliodes_dulcamarae_653MS0000654	aacattatactttatttttggaatttggtcaggaatagtcggaacctcccttagaattctaattcgaacagaattaggtagccctggatctttaattggaaatgaccaaatttataacgttattgtaacagcccatgcttttattataattttttttatagtaataccaattataattgggggatttggcaactgactagtgccacttataattggagcccctgatatagcattccctcgaataaataatataagattttgactactacccccgtcattaattttattattaataagaagaatggtagaaagaggagctggcactggatgaacggtttacccccccctgtcctctaatatggcccacggggggccctcagtagatttagctatttttag…
Psylliodes_dulcamarae_654MS0000655	aacattatactttatttttggaatttggtcaggaatagtcggaacctcccttagaattctaattcgaacagaattaggtagccctggatctttaattggaaatgaccaaatttataacgttattgtaacagcccatgcttttattataattttttttatagtaataccaattataattgggggatttggcaactgactagtgccacttataattggagcccctgatatagcattccctcgaataaataatataagattttgactactacccccgtcattaattttattattaataagaagaatggtagaaagaggagctggcactggatgaacggtttacccccccctgtcctctaatatggcccacggggggccctcagtagatttagctatttttag…
Chrysolina_haemoptera_655MS0000656	aacactatattttatttttggtatatgagccggaatagtcggaacttcactaagaatcttaattcgtgcagaattaggaaatcccggaacattaattggaaatgatcaaatttataatgtaattgtaacagcccatgcttttattataatttttttcatagtaataccaattataattggaggattcggaaattggttagtaccattaatacttggggctcccgatatagcatttcctcgaataaataatataagattttgattacttcccccttcattaattttccttttattaagaagaattgtagaaaacggtgtaggaacaggttgaacggtttacccccctttatcagccaatattgcacatagaggatcttcagtagatttggctatttttag…
Chrysolina_haemoptera_656MS0000657	aacactatattttatttttggtatatgagccggaatagtcggaacttcactaagaatcttaattcgtgcagaattaggaaatcccggaacattaattggaaatgatcaaatttataatgtaattgtaacagcccatgcttttattataatttttttcatagtaataccaattataattggaggattcggaaattggttagtaccattaatacttggggctcccgatatagcatttcctcgaataaataatataagattttgattacttcccccttcattaattttccttttattaagaagaattgtagaaaacggtgtaggaacaggttgaacggtttacccccctttatcagccaatattgcacatagaggatcttcagtagatttggctatttttag…
Chrysolina_graminis_657MS0000658	aaccctctattttatttttggaacttgagcaggaatagtcggaacttcattaagagttttaattcgtacagaattaggtaaccccggaactctcattggtaatgatcaaatttacaatgtaattgtaactgcccatgcttttattatgatttttttcatagtaatacctatcataattggggggtttggaaattgattagtgcccctaatgttaggagcccctgatatggcattccctcgaataaacaatataagattttgattactgcctccctcattaatttttctgttaataagaagaattgtagaaaatggggtagggacaggctgaactgtttacccccctttatcagctaatgttgcccatagtggcccttctgtggatcttgcaatttttag…
Cryptocephalus_trimaculatus_658MS0000659	aacactatatttcctattcggagcatgggcaggaataattggaacatcattaagtttattaattcggattgaactagcaaatcctaattcattaatcggtaatgaccaaatttataatacaattgtaacagctcacgctttcattataattttctttatagtcataccaattataattggtggattcggaaattgattgattcccctaatattaggggctcctgatatagctttcccccgaataaataatataagattttgacttcttcccccttcacttacacttctcttaataaggagaattgtagaaaatggtgcaggaaccggctgaacagtttatccccctctttcagcaaccattgctcatactgggccatcagttgacctcgcaattttcag…
Cryptocephalus_variegatus_659MS0000660	caccctatatttcctatttggggcctgagcaggaataataggaacatccttaagattattaattcgtattgaactaggaaatcctggatcattgattggcaatgatcaaatttataatacaattgttacagctcatgcatttattataattttctttatagttataccaattataattggaggatttggaaattgattaattcctctaatgttaggagctcccgatatagcttttccacgaataaacaatataagattttgatttcttccaccatcaattactcttctttttataagaagaattgtagaaaatggtgcaggaactggttgaacagtatatccacctttatcaaccactttagcccatacgggctcatctgttgatttagctatttttag…
Cryptocephalus_ocellatus_660MS0000661	cactttatattttctttttggagcttgagcaagaatagtaggtacatccttaagagtattaattcgtattgaattaggtaatcctggctcattaatcggcaacgatcaaatttataactctattgtaacagcccatgctttcattataattttctttatggtaataccaattataatcggaggattcggaaattgattagtgcccttaatactaggagcacccgatatagctttcccccgaataaacaatataagattctggcttttacccccctcattaaccctccttttaataagaagaattgtagaaaatggagcaggaactggatgaacagtttatccacctctttcagcaactctggcccatagcgggccatctgttgatctggccattttcag…
Cryptocephalus_transcaucasicus_661MS0000662	taccttatacttcctattcggtgcttgggctggcatagtaggaacttcattaagattgctgattcgagtagaattaggcaatcctggatcacttattggcaatgaccaaatttataacactatcgttacagcacatgcatttatcataattttttttatagtaatgccaattataattggcggatttggtaactggttagtacccttaatacttggagcccctgatatagcatttccccggataaacaatataagattttggcttctacccccttcattgacccttcttcttataagaagaattgtggaaaatggagcaggtactggatgaaccgtttacccccccttatcatcaacaattgcccatacaggctcctccgttgatttagcaatttttag…
Gastrophysa_viridula_662MS0000663	aacattatattttatttttggaatttgagcaggaatagtcggaacttcattaagaatactaattcgatcagagctaggaaatccaggaactttaattggaaatgatcaaatttataatgttattgtaaccgcccatgcttttattataatttttttcatggtaataccaattataattggaggattcggaaactgattagtaccattaataattggtgctcccgatatagcatttcctcgaataaataatataagattttgattactccctccttcactttttttattattaataagtagaattgttgaaaatggagctggaacagggtgaacagtttatcctcctttatcagctaatattgcacatagaggatcttctgttgatttagctatttttag…
Gastrophysa_viridula_663MS0000664	aacattatattttatttttggaatttgagcaggaatagtcggaacttcattaagaatactaattcgatcagagctaggaaatccaggaactttaattggaaatgatcaaatttataatgttattgtaaccgcccatgcttttattataatttttttcatggtaataccaattataattggaggattcggaaactgattagtaccattaataattggtgctcccgatatagcatttcctcgaataaataatataagattttgattactccctccttcactttttttattattaataagtagaattgttgaaaatggagctggaacagggtgaacagtttatcctcctttatcagctaatattgcacatagaggatcttctgttgatttagctatttttag…
Oreina_speciosa_664MS0000665	aacgttatactttatttttggcacttgggcaggaatagtaggaacctcccttagaattttaattcgtgcagaactaggaaatccgggaactttaattggtaacgatcaaatttataatgtaattgttactgctcatgcttttatcataattttttttatggtaataccaattataattggaggatttggaaattgattagtcccattaatattaggagctccagatatagcatttccacgaataaacaatataagattttggttactaccaccctcactgatttttttattaataagtagaattgtagaaaatggagttgggactggctgaactgtttacccccctttatcagccaatgtagcccatagcggcccctcagtagatttagctattttcag…
Lema_cyanella_665MS0000666	aactttatattttatttttggagcttgggctggaatagtggggacttcattaagaataataattcgtactgaactaggaaaccctggctcattaattgggaatgatcaaatttacaacgttattgtaactgctcatgcttttattataattttttttatagttataccaattataattggaggatttggaaattgactagtacctttaatgcttggggcccctgatatggcttttccacgaataaacaatataagattttgactactcccaccatctttatccttactattaataagaagaattgtagaaaatggagcaggaacaggatgaactgtctacccccctctttcagctaatatctcccataatggagcatcagttgatttagcaatttttag…
Aphthona_lutescens_666MS0000667	aacattatattttatttttgggatttgatcaggaatagtaggaacttccttaagagtattaattcgaacagaattaggtaatccaggatccttaattggaaatgatcaaatttataatgttattgtaactgcccatgcttttatcataattttttttatagtcatacctattataattggtggatttggaaactgattagtacccctaataatcggtgcccctgatatagcctttccacgaataaataatataaggttttgacttttacctccttccttaattttcttaattataagaagaatagtagaaagaggggctgggactggttgaactgtttatcctccattatcttcaaatattgctcacggaggatcatcagttgatcttgcaatttttag…
Lythraria_salicariae_667MS0000668	aactttatactttatttttggaggttgatcaggtataattggaacttctttaagtatactaattcgaactgaattaggaaatccaggatccttaattggaaatgaccaaatttataatgttattgtaaccgcccatgcattcattataattttttttatagttataccaattataattggagggtttggaaattgacttattcctttaataattggagctcccgatatagcctttccccgaataaataatataagattttgattacttcccccagctttattccttttaattataagtagaattgtagaaagaggagcaggaacaggatggacagtatacccccctctttcatctaatattgctcatggaggcccctctgtagatttagctatttttag…
Psylliodes_gibbosa_668MS0000669	tactttatattttatttttggaatttgatcaggaataatcggaacctctcttagaatcttaattcgagcagaattggggagtcctggctcattaattgggaatgatcaaatttataatgttattgtgactgcccatgcttttattataattttctttatagtaataccaattataattgggggatttggaaattggttaattcccctgataattggagcccctgatatagcttttccacgaataaataatataagattttgactattgcccccatcattactcttattattaataagaaggttagtcgagagaggtgcaggaacagggtgaactgtttatccccccttatcttctaatattgcccatagaggatcttctgttgacttagctattttcag…
Psylliodes_gibbosa_669MS0000670	tactttatattttatttttggaatttgatcaggaataatcggaacctctcttagaatcttaattcgagcagaattggggagtcctggctcattaattgggaatgatcaaatttataatgttattgtgactgcccatgcttttattataattttctttatagtaataccaattataattgggggatttggaaattggttaattcccctgataattggagcccctgatatagctttcccacgaataaataatataagattttgactattgcccccatcattactcttattattaataagaaggttagtcgagagaggtgtaggaacagggtgaactgtttatccccccttatcttctaatattgcccatagaggatcttctgttgacttagctattttcag…
Crepidodera_plutus_670MS0000671	aaccttatattttatttttggaatttgatcaggcatggtaggaacctccctgagaatccttattcgaactgaattaggtagatccggatcactaattggtaacgatcaaatttataatgttattgttaccgcccatgcttttattataattttttttatagtaatacctattataattgggggatttggtaattgactagtacccctaatgattggggcccctgatatagcattcccccgaatgaacaatataagattttgacttttacccccttccctattccttttactaataagaagccttgtagaaagaggggcaggtactggatgaacagtttacccccctctytcatccaacattgctcatggaggatcttcagttgatctagcaatttttag…
Chaetocnema_hortensis_671MS0000672	taccttatattttatttttggaatttgatcaggtatagtgggaacttcaataagaattttaattcgagcagaattaggaagcccaggatccttaattggaaatgatcaaatttataatgtaattgttactgctcatgcatttgtaatgattttttttatagttataccaattataattggtggatttggaaattgattagttccattaataattggagctcctgatatagcattcccacgaataaataatataagattctggcttttacccccctctttatttttattactaataagaagattagtagaaagaggagctggaacaggatgaacagtttaccccccactttcatcaaatattgctcatggtggatcttcagttgatctcgcaatttttag…
Chaetocnema_hortensis_672MS0000673	taccttatattttatttttggaatttgatcaggtatagtgggaacttcaataagaattttaattcgagcagaattaggaagcccaggatccttaattggaaatgatcaaatttataatgtaattgttactgctcatgcatttgtaataattttttttatagttataccaattataattggtggatttggaaattgattagttccattaataattggagctcctgatatagcattcccacgaataaataatataagattctggcttttacccccctctttatttttattactaataagaagattagtagaaagaggagctggaacaggatgaacagtttaccccccactttcatcaaatattgctcatggtggatcttcagttgatctcgcaatttttag…
Oreina_cacaliae_673MS0000674	cacactatactttatttttggtatttgagcaggtatagttggaacctccttaagaattttaattcgtgcagaattaggaaacccaggaagtttaatcggtaatgaccaaatttacaatgtaatcgttactgctcatgcttttatcataattttctttatggtaataccaattataattggaggatttggaaattgattagttccattaatgttaggagctccggatatagcattcccacgaataaataatataagattttggttactccccccatcattagtttttttattaataagtagaattgtggaaaatggagttggaactggttgaacggtctacccccccttatcagccaatgtcgcccacagtggatcttcagtagatttagctatttttag…
Oreina_cacaliae_674MS0000675	cacactatactttatttttggtatttgagcaggtatagttggaacctccttaagaattttaattcgtgcagaattaggaaacccaggaagtttaatcggtaatgaccaaatttacaatgtaatcgttactgctcatgcttttatcataattttctttatggtaataccaattataattggaggatttggaaattgattagttccattaatgttaggagctccggatatagcattcccacgaataaataatataagattttggttactccccccatcattagtttttttattaataagtagaattgtggaaaatggagttggaactggttgaacggtctacccccccttatcagccaatgtcgcccacagtggatcttcagtagatttagctatttttag…
Oreina_bidentata_679MS0000680	aacactatactttatttttggtacctgggcaggaatagttggaacttcattaagaatcctaattcgtgcagaattaggaaatccgggaagattaattggtaacgaccaaatttataatgtaattgttactgctcatgcttttatcataatttttttcatagtaataccaatcataattggtggatttggaaattgattagtcccgttaatacttggagccccagatatagcattcccacgactaaataacataagattttgactgctccccccctcattaattttcctattgataagtagaatcgtagaaagcggagtaggaactggttgaacggtttacccccccctatcagccaatatcgctcataggggtccttcagtagacctagctatttttag…
Oreina_virgulata_680MS0000681	aacgttatactttatttttggtatttgagcaggtatagttggaacttctttaagaattctaattcgtgcagaattaggaaaccctggaagtttaattggtaacgatcaaatttataatgtaattgtcactgcccatgcatttatcataattttttttatagtaataccaattataattggtggatttggaaattgattagttccattaatgttaggagccccagatatagcatttccacgaataaacaatatgagattttggttacttcccccttcgctagttttcttattaataagtagaatcgtagaaaatggagttgggactggttgaacggtttacccccccttatcagccaatgtagcccatagtgggtcttcagtagacctagctatttttag…
Chrysomela_saliceti_681MS0000682	aactttatactttatttttggtttttggtcaggaataacaggaacatctttaagtattttaattcgggctgaattaggaaatcccgggacattaattgggaatgatcaaatttataatgtggttgttacagctcatgcattcattataattttttttatagtaatacctattataattggcgggtttggaaactgattagtacccttaataatcggagcaccagatatagccttccctcggctaaataatataagattctgacttctcccaccttccttgttccttcttttgataagaagaattgtagaaaatggggcaggaactgggtgaacagtatacccccctctatcagctaacattgcccatagtggggcatctgtagatttagctatttttag…
Galeruca_dahli_682MS0000683	tacattatactttatttttggaatctgagctggaatagttggaacttccctaagaattttggtacgaacagaattagggagaccaggaacattaatcggaaatgaccaaatttataatgtcattgttacagcccatgcttttattataattttttttatagtaatacccattataattggaggatttggaaattgattagttcctctaataattggagccccagatatagcttttcctcgaataaataatatgagattttgattattacccccatcattatttctattaattataagaagaatcgttgaaagaggagcaggaacaggatgaacagtttaccccccactttcatctaatatcgctcatggaggctcttcagtagatttagctatttttag…
Chrysolina_fastuosa_683MS0000684	aacattatattttatttttggtacttgagcagggatagttggaacttctttaagaatcctaatccgagcagaattaggaaatcctggaactttgattggaaacgatcaaatttacaatgtaattgtaactgctcatgcttttatcataattttttttatagtaataccaattataattggaggatttggaaattgattagtgccattaatattaggagccccagatatggcatttccccgaataaataacataagattttggttattacccccttcattaatttttttattaataagtagaattgtagaaaatggagttggaactggttgaacggtttaccccccgctatcagccaatgtagctcatagtggcccatcagtagatctagccatttttag…
Neocrepidodera_ferruginea_684MS0000685	aacattatatttcatttttggtatatggtccggtataattggtacttcattaagacttctaattcgaactgaattaggatccccaggttctttaattggaaatgaccaaatttacaatgttattgttactgctcatgcatttatcataattttttttatagtcatacccatcataattggtggatttggaaactgattagtccccctaataatcggtgcaccagatatagcatttcctcgaataaataatataagattttggctcctccccccatctctattccttcttttaataagaagtatagtagagagaggagctgggacaggatgaacagtttatcctcccctatcatcaaatcttgcacatagaggatcttctgttgacctagctatctttag…
Neocrepidodera_ferruginea_685MS0000686	aacattatatttcatttttggtatatggtccggtataattggtacttcattaagacttctaattcgaactgaattaggatccccaggttctttaattggaaatgaccaaatttacaatgttattgttactgctcatgcatttatcataattttttttatagtcatacccatcataattggtggatttggaaactgattagtccccctaataatcggtgcaccagatatagcatttcctcgaataaataatataagattttggctcctccccccatctctattccttcttttaataagaagtatagtagagagaggagctgggacaggatgaacagtttatcctcccctatcatcaaatcttgcacatagaggatcttctgttgacctagctatctttag…
Arrhenocoela_lineata_686MS0000687	aactttatactttatttttggactatgatcaggtatagtaggaacatctttaagtatattaattcgaacagaactaggaaacccaggctcattaattggaaatgatcaaatttataatgtaattgtcactgcccatgcttttattataatttttttcatagtaataccaattataattgggggatttggaaattgattagtacctttaataattggtgctcctgatatagcttttcctcgaataaacaatataagattctgaatacttcccccctccttattcttacttttaataagaagaatagtagaaagaggggcaggaactggatgaactgtttacccacccctttctgctaatatcgcccataatggagcatctgtagatttagctatttttag…
Arrhenocoela_lineata_687MS0000688	aactttatactttatttttggactatgatcaggtatagtaggaacatctttaagtatattaattcgaacagaactaggaaacccaggctcattaattggaaatgatcaaatttataatgtaattgtcactgcccatgcttttattataatttttttcatagtaataccaattataattgggggatttggaaattgattagtacctttaataattggtgctcctgatatagcttttcctcgaataaacaatataagattctgaatacttcccccctccttattcttacttttaataagaagaatagtagaaagaggggcaggaactggatgaactgtttacccacccctttctgctaatatcgcccataatggagcatctgtagatttagctatttttag…
Arrhenocoela_lineata_688MS0000689	aactttatactttatttttggactatgatcaggtatagtaggaacatctttaagtatattaattcgaacagaactaggaaacccaggctcattaattggaaatgatcaaatttataatgtaattgtcactgcccatgcttttattataatttttttcatagtaataccaattataattgggggatttggaaattgattagtacctttaataattggtgctcctgatatagcttttcctcgaataaacaatataagattctgaatacttcccccctccttattcttacttttaataagaagaatagtagaaagaggggcaggaactggatgaactgtttacccacccctttctgctaatatcgcccataatggagcatctgtagatttagctatttttag…
Arrhenocoela_lineata_689MS0000690	aactttatactttatttttggactatgatcaggtatagtaggaacatctttaagtatattaattcgaacagaactaggaaacccaggctcattaattggaaatgatcaaatttataatgtaattgtcactgcccatgcttttattataatttttttcatagtaataccaattataattgggggatttggaaattgattagtacctttaataattggtgctcctgatatagcttttcctcgaataaacaatataagattctgaatacttcccccctccttattcttacttttaataagaagaatagtagaaagaggggcaggaactggatgaactgtttacccacccctttctgctaatatcgcccataatggagcatctgtagatttagctatttttag…
Oreina_virgulata_690MS0000691	aacgttatactttatttttggtatttgagcaggtatagttggaacttctttaagaattctaattcgtgcagaattaggaaaccctggaagtttaattggtaacgatcaaatttataatgtaattgtcactgcccatgcatttattataattttctttatagtaataccaattataattggtggatttggaaattgattagttccattaatgttaggagccccagatatagcatttccacgaataaacaatatgagattttggttacttcccccttcgctagttttcttattaataagtagaattgtagaaaatggagttgggactggttgaacggtttacccccccttatcagccaatgtagcccatagtgggtcttcagtagacctagctatttttag…
Oreina_speciosa_691MS0000692	aacgttatattttatttttggcacttgggcaggaatagtaggaacctcccttagaattttaattcgtgcagaactaggaaatccrggaactttrattggtaacgatcaaatttacaatgtaattgttactgctcatgcttttatcataattttytttatggtaataccaattataattggaggatttggaaattgattagtcccattaatattgggagctccagatatagcatttccacgaataaacaatataagattttgattactacccccctcaytgatttttttattaataagtagaattgtagaaaatggagtygggactggctgaactgtttacccccctttatcagccaatgtagcccatagcggcccctcagtagatttagctattttyag…
Oreina_speciosa_692MS0000693	aacgttatattttatttttggcacttgggcaggaatagtaggaacctcccttagaattttaattcgtgcagaactaggaaatccgggaactttrattggtaacgatcaaatttacaatgtaattgttactgctcatgcttttatcataattttytttatggtaataccaattataattggaggatttggaaattgattagtcccattaatattgggagctccagatatagcatttccacgaataaacaatataagattttgattactacccccctcaytgatttttttattaataagtagaattgtagaaaatggagtygggactggctgaactgtttacccccctttatcagccaatgtagcccatagcggcccctcagtagatttagctatttttag…
Oreina_speciosissima_693MS0000694	aacactgtactttattttcggtatttgagcaggtatagttggaacctctttaagaattttaattcgtgcagaattaggaaacccgggaagtttaatcggtaatgaccaaatttataatgtaatcgttactgctcatgcttttatcataattttctttatggtaataccaattataattgggggattcggaaattgattagttccattaatgttaggagctccagatatagcattcccacgaataaataatataagattttggttactccccccatcattagtttttttattaataagtagaattgtggaaaatggagttggaactggttgaacggtttacccccccttatcagccaatgtcgcccacagtgggtcttcagtagatttagctatttttag…
Oreina_speciosissima_694MS0000695	aacactgtactttattttcggtatttgagcaggtatagttggaacctctttaagaattttaattcgtgcagaattaggaaacccgggaagtttaatcggtaatgaccaaatttataatgtaatcgttactgctcatgcttttatcataattttctttatggtaataccaattataattggaggattcggaaattgattagttccattaatgttaggagctccagatatagcattcccacgaataaataatataagattttggttactccccccatcattagtttttttattaataagtagaattgtggaaaatggagttggaactggttgaacggtttacccccccttatcagccaatgtcgcccacagcgggtcttcagtagatttagctattttcag…
Oreina_speciosa_698MS0000699	aacgttatattttatttttggcacttgggcaggaatagtaggaacctcccttagaattttaattcgtgcagaactaggaaatccgggaactttgattggtaacgatcaaatttacaatgtaattgttactgctcatgcttttatcataattttctttatggtaataccaattataattggaggatttggaaattgattagtcccattaatattgggagctccagatatagcatttccacgaataaacaatataagattttgattactacccccctcattgatttttttattaataagtagaattgtagaaaatggagtcgggactggctgaactgtttacccccctttatcagccaatgtagcccatagcggcccctcagtagatttagctattttyag…
Oreina_speciosa_699MS0000700	aacgttatactttatttttggcacttgggcaggaatagtaggaacctcccttagaattttaattcgtgcagaactaggaaatccaggaactttaattggtaatgatcaaatttacaatgtaattgttactgctcatgcttttatcataattttttttatggtaataccaattataattggaggatttggaaattgattagtcccattaatgttgggagctccagatatagcatttccacgaataaacaatataagattttgattactaccaccctcactgatttttttattaataagtagaattgtagaaaatggagttgggactggctgaactgtttacccccctttatcagccaatgtagcccatagcggcccctcagtagatttagctattttcag…
Oreina_cacaliae_700MS0000701	cacactatactttatttttggtatctgggcaggtatagttggaacctctttaagaattttaattcgtgcagaattaggaaacccaggaagtttaatcggtaatgaccaaatttacaatgtaatcgttactgctcatgcttttatcataattttctttatggtaataccaattataattgggggatttggaaattgattagttccattaatgttaggagctccggatatagcattcccacgaataaataatataagattttggttactccccccatcattagtttttttattgataagtagaattgtggaaaatggagttggaactggttgaacggtctacccccccttatcagccaatgtcgcccacagtggatcttcagtagatttagctatttttag…
Oreina_speciosissima_701MS0000702	aacactgtactttattttcggtatttgagcaggtatagttggaacctctttaagaattttaattcgtgcagaattaggaaacccgggaagtttaatcggtaatgaccaaatttataatgtaatcgttactgctcatgcttttatcataattttctttatggtaataccaattataattgggggattcggaaattgattagttccattaatgttaggagctccagatatagcattcccacgaataaataatataagattttggttactccccccatcattagtttttttattaataagtagaattgtggaaaatggagttggaactggttgaacggtttacccccccttatcagccaatgtcgcccacagtgggtcttcagtagatttagctatttttag…
Oreina_speciosa_702MS0000703	aacgttatantttatttttggcacttgggcaggaatagtaggaacctcccttagaattttaattcgtgcagaactaggaaatccgggaactttgattggtaacgatcaaatttacaatgtaattgttactgctcatgcttttatcataattttytttatggtaataccaattataattggaggatttggaaattgattagtcccattaatattgggagctccagatatagcatttccacgaataaacaatataagattttgattactacccccctcaytgatttttttattaataagtagaattgtagaaaatggagtcgggactggctgaactgtttacccccctttatcagccaatgtagcccatagcggcccctcagtagatttagctattttcag…
Chrysolina_polita_703MS0000704	aacattatatttcatttttggaatttgagctggaataatagggacctcactaagtgttttaattcgaacagaattagggagtcctggaactttgattggaaatgatcaaatttataatgttattatcactgcccatgcttttatcataattttttttatagtaataccaatcataattggagggtttggaaattgattaattcccctaatacttggtgccccagatatagcattccctcgaataaataatataagattctgattacttcctccttcattattacttcttttaataaggagaataatagaaaatggagttggaaccggatggactgtttatcctcctctatcagctaatattgcccatagaggtcctgcagtagatcttgctatttttag…
Chrysolina_polita_704MS0000705	aacattatatttcatttttggaatttgagctggaataatagggacctcactaagtgttttaattcgaacagaattagggagtcctggaactttgattggaaatgatcaaatttataatgttattatcactgcccatgcttttatcataattttttttatagtaataccaatcataattggagggtttggaaattgattaattcccctaatacttggtgccccagatatagcattccctcgaataaataatataagattctgattacttcctccttcattattacttcttttaataaggagaataatagaaaatggagttggaaccggatggactgtttatcctcctctatcagctaatattgcccatagaggtcctgcagtagatcttgctatttttag…
Chrysolina_polita_705MS0000706	aacattatatttcatttttggaatttgagctggaataatagggacctcactaagtgttttaattcgaacagaattagggagtcctggaactttgattggaaatgatcaaatttataatgttattatcactgcccatgcttttatcataattttttttatagtaataccaatcataattggagggtttggaaattgattaattcccctaatacttggtgccccagatatagcattccctcgaataaataatataagattctgattacttcctccttcattattacttcttttaataaggagaataatagaaaatggagttggaaccggatggactgtttatcctcctctatcagctaatattgcccatagaggtcctgcagtagatcttgctatttttag…
Chrysolina_polita_706MS0000707	aacattatatttcatttttggaatttgagctggaataatagggacctcactaagtgttttaattcgaacagaattagggagtcctggaactttgattggaaatgatcaaatttataatgttattatcactgcccatgcttttatcataattttttttatagtaataccaatcataattggagggtttggaaattgattaattcccctaatacttggtgccccagatatagcattccctcgaataaataatataagattctgattacttcctccttcattattacttcttttaataaggagaataatagaaaatggagttggaaccggatggactgtttatcctcctctatcagctaatattgcccatagaggtcctgcagtagatcttgctatttttag…
Chrysolina_varians_707MS0000708	tacgttgtattttatttttggaatatgggcaggaatagtagggacttcattaagaattttgattcgcgccgaattaggtaaccccggaaccttaatcggaaatgatcaaatttataatgttattgtgactgctcatgcttttatcataattttttttatggtaatgccaattataattggtggatttgggaattggctagtacccttaatactaggtgcccctgatatggcattcccacgaataaataatataagattttgattgctgcctccctcattaatttttcttttaataagaagaattgtagaaaatggggtaggtacaggatggacagtttacccccctttgtcagctaatatcgctcataggggcccatcagtagatttagctatttttag…
Chrysolina_varians_708MS0000709	tacgttatattttatttttggaatatgggcaggaatagtagggacttcattaagaattttgattcgcgccgaattaggtaaccccggaaccttaatcggaaatgatcaaatttataatgttattgtaactgctcatgcttttatcataattttttttatggtaataccaattataattggtggatttgggaattgactagtacccttaatactaggtgcccctgatatggcattcccacgaataaataatataagattttgattgctgcctccctcattaatttttcttttaataagaagaattgtagaaaatggggtaggtacaggatggacagtttacccccctttatcagctaatatcgctcataggggcccatcagtagatttagctatttttag…
Chrysolina_varians_709MS0000710	tacgttatattttatttttggaatatgggcaggaatagtagggacttcattaagaattttgattcgcgccgaattaggtaaccccggaaccttaatcggaaatgatcaaatttataatgttattgtaactgctcatgcttttatcataattttttttatggtaataccaattataattggtggatttgggaattgactagtacccttaatactaggtgcccctgatatggcattcccacgaataaataatataagattttgattgctgcctccctcattaatttttcttttaataagaagaattgtagaaaatggggtaggtacaggatggacagtttacccccctttatcagctaatatcgctcataggggcccatcagtagatttagctatttttag…
Chrysolina_herbacea_710MS0000711	aacattatatttcatttttggtatttgagcaggaatggttggaacttcattaagaatcctaattcgtgccgaattaggtaaccctggaactttaatcggtaatgatcaaatttataatgtaattgtaaccgctcatgcatttatcataattttttttatagtaatgcctatcataatcgggggatttggaaattggctcgtacccctaatacttggagcccctgatatagctttcccccgaataaataatataagattttggttactacctccctcattaatcttcttattaataaggagaattgtagaaagaggggtggggacaggttgaacagtttatcccccactatcagccaatgttgctcacaggggtccttctgtagatctcgcaattttcag…
Chrysolina_graminis_711MS0000712	aaccctctattttatttttggaacttgagcaggaatagtcggaacttcattaagagttttaattcgtacagaattaggtaaccccggaactctcattggtaatgatcaaatttacaatgtaattgtaactgcccatgcttttattatgatttttttcatagtaatacctatcataattggggggtttggaaattgattagtgcccctaatgttaggagcccctgatatggcattccctcgaataaacaatataagattttgattactgcctccctcattaatttttctgttaataagaagaattgtagaaaatggggtagggacaggctgaactgtttacccccctttatcagctaatgttgcccatagtggcccttctgtggatcttgcaatttttag…
Cryptocephalus_janthinus_712MS0000713	aaccctatattttctatttggagcctgagccggaatagtgggaacatccctaagattattaatccgagtagagttaggaaaccccggttccctaattggaaatgaccagatctacaatactatcgttacagcccacgcattcattataattttctttatagtaatgccaattctaattggaggctttggtaattgactagttcccctaatactaggtgcccctgatatagcatttccccgtataaataatatgagattttgactactccccccctcacttattctactcctaataaggagaattgtagaaaatggtgcaggaaccggatgaaccgtttatccacctctatcctcttccattgctcacactggagcatcagtagatctcgcaattttcag…
Cryptocephalus_janthinus_713MS0000714	aaccctatattttctatttggagcctgagccggaatagtgggaacatccctaagattattaatccgagtagagttaggaaaccccggttccctaattggaaatgaccagatctacaatactatcgttacagcccacgcattcattataattttctttatagtaatgccaattctaattggaggctttggtaattgactagttcccctaatactaggtgcccctgatatagcatttccccgtataaataatatgagattttgactactccccccctcacttattctactcctaataaggagaattgtagaaaatggtgcaggaaccggatgaaccgtttatccacctctatcctcttccattgctcacactggagcatcagtagatctcgcaattttcag…
Galeruca_pomonae_714MS0000715	aacattatattttatttttggaatttgagctggaatagttggaacctctttaagaatcctagtacgaacagaattaggtagaccaggaacattaattggtaatgaccaaatttataatgtaattgttacagcccatgcttttatcataattttttttatagtaatacccattataattggaggatttggaaactgattagttcccctaataattggtgcaccagatatagccttcccccgaataaacaatataagattttgattactacccccatcattatttctattgattataagaagaattgtagaaagaggagcaggaacaggatgaacagtttaccccccactttcatctaatattgctcatggcggatcttcagtagatctagctatttttag…
Galeruca_pomonae_715MS0000716	aacattatattttatttttggaatttgagctggaatagttggaacctctttaagaatcctagtacgaacagaattaggtagaccaggaacattaattggtaatgaccaaatttataatgtaattgttacagcccatgcttttatcataattttttttatagtaatacccattataattggaggatttggaaactgattagttcccctaataattggtgcaccagatatagccttcccccgaataaacaatataagattttgattactacccccatcattatttctattgattataagaagaattgtagaaagaggagcaggaacaggatgaacagtttaccccccactttcatctaatattgctcatggcggatcttcagtagatctagctatttttag…
Luperus_viridipennis_716MS0000717	taccttatactttatttttggaatctgggccggaatagtcggaacttcactaagaattctcattcgagctgaattgggaaggccggggtccttaattggcaatgatcaaatttataacgtcattgttactgcccatgctttcattataatttttttcatggtaatgccaattataattggcgggtttggaaactgattaatccccctaataatcggagctccagatatggcctttcctcgaataaataatatgagattttgattactgcccccttccatttttcttttaattataagaagcgtggttgaaaggggggctggaacaggttgaactgtctaccctcccctatcttcaaatattgctcatggtggggcttctgtagacctggctatttttag…
Gastrophysa_viridula_717MS0000718	aacattatattttatttttggaatttgagcaggaatagtcggaacttcattaagaatactaattcgatcagagctaggaaatccaggaactttaattggaaatgatcaaatttataatgttattgtaaccgcccatgcttttattataatttttttcatggtaataccaattataattggaggattcggaaactgattagtaccattaataattggtgctcccgatatagcatttcctcgaataaataatataagattttgattactccctccttcactttttttattattaataagtagaattgttgaaaatggagctggaacagggtgaacagtttatcctcctttatcagctaatattgcacatagaggatcttctgttgatttagctatttttag…
Gastrophysa_viridula_718MS0000719	aacattatattttatttttggaatttgagcaggaatagtcggaacttcattaagaatactaattcgatcagagctaggaaatccaggaactttaattggaaatgatcaaatttataatgttattgtaaccgcccatgcttttattataatttttttcatggtaataccaattataattggaggattcggaaactgattagtaccattaataattggtgctcccgatatagcatttcctcgaataaataatataagattttgattactccctccttcactttttttattattaataagtagaattgttgaaaatggagctggaacagggtgaacagtttatcctcctttatcagctaatattgcacatagaggatcttctgttgatttagctatttttag…
Neocrepidodera_melanostoma_719MS0000720	tactttatactttatttttggaatatgatctggaataattggaacttctttaagaatactgattcgaactgagctaggaaacccaggatcattaattggaaatgatcaaatttataatgttattgtaactgctcatgcctttattataattttcttcatagtaataccaattataattggaggattcggaaactgacttgtcccattaataattggagccccagacatagcattcccccgaataaataatataagattttggctcttacccccctctttattccttttattgataagaagaatagtagaaagaggagcaggaacaggatgaacagtttacccccctttatcctcaaatattgcccatagaggatcctctgttgatttagcaattttcag…
Neocrepidodera_melanostoma_720MS0000721	tactttatactttatttttggaatatgatctggaataattggaacttctttaagaatactgattcgaactgagctaggaaacccaggatcattaattggaaatgatcaaatttataatgttattgtaactgctcatgcctttattataattttcttcatagtaataccaattataattggaggattcggaaactgacttgtcccattaataattggagccccagacatagcattcccccgaataaataatataagattttggctcttacccccctctttattccttttattgataagaagaatagtagaaagaggagcaggaacaggatgaacagtttacccccctttatcctcaaatattgcccatagaggatcctctgttgatttagcgattttcag…
Neocrepidodera_melanostoma_721MS0000722	tactttatactttatttttggaatatgatctggaataattggaacttctttaagaatactgattcgaactgagctaggaaacccaggatcattaattggaaatgatcaaatttataatgttattgtaactgctcatgcctttattataattttcttcatagtaataccaattataattggaggattcggaaactgacttgtcccattaataattggagccccagacatagcattcccccgaataaataatataagattttggctcttacccccctctttattccttttattgataagaagaatagtagaaagaggagcaggaacaggatgaacagtttacccccctttatcctcaaatattgcccatagaggatcctctgttgatttagcgattttcag…
Neocrepidodera_melanostoma_722MS0000723	tactttatactttatttttggaatatgatctggaataattggaacttctttaagaatactgattcgaactgagctaggaaacccaggatcattaattggaaatgatcaaatttataatgttattgtaactgctcatgcctttattataattttcttcatagtaataccaattataattggaggattcggaaactgacttgtcccattaataattggagccccagacatagcattcccccgaataaataatataagattttggctcttacccccctctttattccttttattgataagaagaatagtagaaagaggagcaggaacaggatgaacagtttacccccctttatcctcaaatattgcccatagaggatcctctgttgatttagcaattttcag…
Chrysolina_americana_723MS0000724	aacattatattttatttttggttcatgagcaggaatagtcggaacttctttaagaattctaattcgagtagaattaggaaatccaggaactttaattggtaacgaccaaatttacaatgtaattgtaactgcccatgctttcattataattttttttatagtaataccaattataatcggtgggttcggaaactgacttgtacccctaatgttaggagccccagatatagcattcccacgaataaataatataagattttgattgttacccccatcattaatcttacttctaataagaagaattatagaaaatggtgttggaactggttgaacagtttacccaccattatctgctaatgtggctcatagagggccttctgtagatttagctatttttag…
Chrysolina_americana_724MS0000725	aacattatattttatttttggttcatgagcaggaatagtcggaacttctttaagaattctaattcgagtagaattaggaaatccaggaactttaattggtaacgaccaaatttacaatgtaattgtaactgcccatgctttcattataattttttttatagtaataccaattataatcggtgggttcggaaactgacttgtacccctaatgttaggagccccagatatagcattcccacgaataaataatataagattttgattgttacccccatcattaatcttacttctaataagaagaattatagaaaatggtgttggaactggttgaacagtttacccaccattatctgctaatgtggctcatagagggccttctgtagatttagctatttttag…
Chrysolina_haemoptera_725MS0000726	aacactatattttattttcggtatatgagccggaatagtaggaacttcattaagaattttaattcgtgcagaattaggaaatcctggaacattaattggaaatgatcaaatttataatgtaattgtaacagcccatgcttttattataatttttttcatagtaataccaattataattgggggatttggaaattgattagtaccattaatacttggtgctcctgatatagcattccctcgaataaataatataagattttgattacttcccccctcattaattttccttttattaagaagaattgtagaaaacggtgtaggaacaggttgaacggtttacccccccttatcagccaatattgcacatagaggatcttcagtagatttggctatttttag…
Chrysolina_haemoptera_726MS0000727	aacactatattttatttttggtatatgagccggaatagtcggaacttcactaagaatcttaattcgtgcagaattaggaaatcccggaacattaattggaaatgatcaaatttataatgtaattgtaacagcccatgcttttattataatttttttcatagtaataccaattataattggaggattcggaaattggttagtaccattaatacttggggctcccgatatagcatttcctcgaataaataatataagattttgattacttcccccttcattaattttccttttattaagaagaattgtagaaaacggtgtaggaacaggttgaacggtttacccccctttatcagccaatattgcacatagaggatcttcagtagatttggctatttttag…
Chrysolina_haemoptera_727MS0000728	aacactatattttatttttggtatatgagccggaatagtcggaacttcactaagaatcttaattcgtgcagaattaggaaatcccggaacattaattggaaatgatcaaatttataatgtaattgtaacagcccatgcttttattataatttttttcatagtaataccaattataattggaggattcggaaattggttagtaccattaatacttggggctcccgatatagcatttcctcgaataaataatataagattttgattacttcccccttcattaattttccttttattaagaagaattgtagaaaacggtgtaggaacaggttgaacggtttacccccctttatcagccaatattgcacatagaggatcttcagtagatttggctatttttag…
Macrolenes_dentipes_728MS0000729	cactctgtatttcattttcggagcttgatcaggaatagtagggacatcccttagtcttttaattcgcgtagaattgggcaacccaggcacattaattggaaatgaccagatttataacactattgtaacggcccacgcatttattataattttctttatagttatacctattataattggaggtttcggtaactgactagttccactaatacttggagccccagatatggccttcccacgaataaataatataagattttgacttttacccccgtctttaacccttttacttatgaggagaatcgtagaaaatggtgcaggaactggctgaacagtgtaccccccgctgtccgctaatattgctcatagaggttcttctgtagacttggccatcttcag…
Macrolenes_dentipes_729MS0000730	cactctgtatttcattttcggagcttgatcaggaatagtagggacatcccttagtcttttaattcgcgtagaattgggcaacccaggcacattaattggaaatgaccagatttataacactattgtaacggcccacgcatttattataattttctttatagttatacctattataattggaggtttcggtaactgactagttccactaatacttggagccccagatatggccttcccacgaataaataatataagattttgacttttacccccgtctttaacccttttacttatgaggagaatcgtagaaaatggtgcaggaactggctgaacagtgtaccccccgctgtccgctaatattgctcatagaggttcttctgtagacttggccatcttcag…
Lilioceris_merdigera_731MS0000732	aactttatattttatttttggagcatgatcaggaatagtcggaacctcattaagaatattaattcgtacagaattaggaaacccaggttctttaattggaaacgaccaaatttataatgtaattgtcacagctcatgcttttattataattttctttatagttatacctattataatcggaggattcggaaattgactagtaccccttatactaggagccccagatatagcattccctcgaataaacaatataagattttggttactccctccttcattaacccttttattaatgagaagaattgtagaaaatggggcaggaacaggctgaactgtttacccgccgttatctgccaatttagcacataatggagcatcagtcgatttagcaatctttag…
Lilioceris_merdigera_732MS0000733	aactttatattttattttcggagcatgatcaggaatagtcggaacctcattaagaatactaattcgtacagaattaggaaacccaggttctttaattggaaacgaccaaatttataatgtaattgtcacagctcatgcttttattataattttctttatagttatacctattataatcggaggattcggaaattgactagtacctcttatactaggagccccagatatagcatttcctcgaataaacaatataagattttgactactccccccttcgttgacccttctattaatgagaagaattgtagaaaatggggcaggaacaggttgaactgtttacccaccgttatctgctaatttagcacataatggagcatcagttgatttagcaatctttag…
Altica_lythri_733MS0000734	aactttatactttctatttggaatttgagctggaataattggtacctctataagacttttaattcgtactgaattaggaaggcctggatcattaattggaaatgatcaaatttataatgtaattgttactgctcatgcctttgttataattttttttatagtaataccaataataattggaggatttggaaattgacttgtcccactaataattggggccccagatatagccttccctcgaataaataatataagattctggttactcccrccatcaatttttttattattaataagaaggtttacagaaagaggggctggaactggatgaacagtttatcctcccctatcttcaaatcttgcacataatggaccatctgttgatttagctatcttcag…
Oulema_duftschmidi_734MS0000735	aacattatattttatttttggggcctgatcaggcatagtcggaacatctttaagaataataatccgaactgaattaggaaaccctgggtcattaattggtaatgatcaaatttacaatgtaattgttactgcacatgcctttattataattttttttatagtaatgccaattataattggaggcttcggaaattgattagttccccttatactaggggctccagatatagctttcccccgaataaataacataagattttgacttctcccaccttcaatttctttactattaataagaagaattgtcgaaaatggagcaggaactggttgaactgtttatcctcctttatcagctaacatttcccataatggagcttcagttgatttagcaatttttag…
Oulema_duftschmidi_735MS0000736	aacattatattttatttttggggcctgatcaggcatagtcggaacatctttaagaataataatccgaactgaattaggaaaccctggatcattaattggtaatgatcaaatttacaatgtaattgttactgcacatgcctttattataattttttttatagtaatgccaattataattggaggcttcggaaattgattagttccccttatactaggggctcccgatatagctttcccccgaataaataacataagattttgacttctcccaccttcaatttctttactattaataagaagaattgtcgaaaatggagcaggaactggttgaactgtttatcctcctttatcagctaacatttcccataatggagcttcagttgatttagcaatttttag…
Aphthona_lutescens_736MS0000737	aacattatattttatttttgggatttgatcaggaatagtaggaacttccttaagagtattaattcgaacagaattaggtaatccaggatccttaattggaaatgatcaaatttataatgttattgtaactgcccatgcttttatcataattttttttatagtcatacctattataattggtggatttggaaactgattagtacccctaataatcggtgcccctgatatagcctttccacgaataaataatataaggttttgacttttacctccttccttaattttcttaattataagaagaatagtagaaagaggggctgggactggttgaactgtttatcctccattatcttcaaatattgctcacggaggatcatcagttgatcttgcaatttttag…
Lythraria_salicariae_737MS0000738	aactttatactttatttttggaggttgatcaggyataattggaacttctttaagtattctaattcgaactgaattaggaaatccaggatccttaattggaaatgaccaaatttataatgttattgtaaccgcccatgcattcattataattttttttatagttataccaattataattggaggrtttggaaattgacttattcctttaataattggagctcccgatatagctttcccccgaataaataatataagattttggttacttcccccagctttattccttttaattataagtagaattgtagaaagaggagcaggaacaggatgaacagtatacccccctctttcatctaatattgctcatggaggcccctctgtagatttagctatttttag…
Chaetocnema_conducta_738MS0000739	taccttatattttatttttggggcatggtcagggatagtcggaacttctttaagaattttaattcgagcagaattaggatcacctgggtctttaattggtaatgatcaaatttacaatgttattgttacagcccatgcttttattataatttttttcatagttatgcctatyataattggaggatttggtaactgattagtacccctaataatcggagcaccagatatagccttccctcgaataaataacataagattttgattacttcctccttctttaactctgctattaataagaagaatagttgaaaatggagcagggacaggatgaactgtttacccacctttatcatccaatattgctcatggagggtcttctgttgatttagcaatttttag…
Chaetocnema_conducta_739MS0000740	nnnnnnnnnnnnnnnnnnnnnnnnnnnnnnnnnnnnagtcggaacttctttaagaattttaattcgagcagaattaggatctcctgggtctttaattggtaatgatcaaatttacaatgttattgttacagcccatgcttttattataattttttttatagttatrcctatyataattggaggatttggtaactgattagtacccctaawaakcggagcaccagatatagccttccctcgaataaataacataagattttgattacttcctccttctttaactctgctattaataagaagaatagttgaaagtggagcagggacaggatgaactgtttacccacctttatcatccaatattgctcatggagggtcttctgttgatttagcaatttttag…
Galerucella_nymphaeae_744MS0000745	aactttatattttatttttggagtttgagctggtatggtaggaacttcattaagaatccttgttcgagttgaactaggaaatcccgggtctttaattggtaatgatcaaatttataatgtaattgttactgcccatgctttcattataattttttttatagtaatacctattataattggtggatttggaaactgattagtacccctaataattggtgctccagatatagcctttcctcgaataaataatataagattttgattgcttcccccatcattatttttattaattatgagaagaattgtagaaagaggtgctggcacaggttgaacagtttatccccccctttcatctaatatcgctcatggagggtcttcagtagacttagctatttttag…
Longitarsus_succineus_745MS0000746	taccttatattttatttttggaatttgagctggaataattggaacttccttaagaattttaatccgtacagaattaggaaaccctggttcattaattggaaatgatcagatttataatgttattgtcaccgcccatgctttcattataatttttttcatagttataccaattataatcggtggatttggaaactgattagtaccattaatgattggagctcctgatatagcttttccccgaataaataatataagattttgacttctacccccatccttatttttattagtaataagaagaatagtagaaagtggtgcaggaactggatgaactgtttatcctcccctatcttcaaatattgcccacggaggatcatctgttgatttagcaatttttag…
Longitarsus_succineus_746MS0000747	taccttatattttatttttggaatttgagctggaataattggaacttccttaagaattttaatccgtacagaattaggaaaccctggttcattaattggaaatgatcagatttataatgttattgtcaccgcccatgctttcattataatttttttcatagttataccaattataatcggtggatttggaaactgattagtaccattaatgattggagctcctgatatagctttcccccgaataaataatataagattttgacttctacccccatccttatttttattagtaataagaagaatagtagaaagtggtgcaggaactggatgaactgtttatcctcccctatcttcaaatattgcccacggaggatcatctgttgatttagcaatttttag…
Longitarsus_succineus_747MS0000748	taccttatattttatttttggaatttgagctggaataattggaacttccttaagaattttaatccgtacagaattaggaaaccctggttcattaattggaaatgatcagatttataatgttattgtcaccgcccatgctttcattataatttttttcatagttataccaattataatcggtggatttggaaactgattagtaccattaatgattggagctcctgatatagctttcccccgaataaataatataagattttgacttctacccccatccttatttttactagtaataagaagaatagtagaaagtggtgcaggaactggatgaactgtttatcctcccctatcttcaaatattgcccacggaggatcatctgttgatttagcaatttttag…
Cryptocephalus_pusillus_748MS0000749	caccttatatttcctttttggggcatgagctggaatagtaggaacatccctaaggttactcattcgaattgaattaggagcccccgggtcactaattggaaatgatcaaatttataatactattgttacagcccatgcttttattatgattttctttatagttataccaatcataattgggggcttcggaaattgactagttcctcttatactgggagcacctgatatagcattcccacgcataaataatataagattttggctccttcccccctcattaactttattactaataagtagaattgtggaaaacggggcaggaacaggatgaactgtatacccccccctttcaaccacaatcgctcacgccggatcttcagttgatctcgcaatttttag…
Cryptocephalus_pusillus_749MS0000750	caccttatatttcctttttggggcatgagctggaatagtaggaacatccctaaggttactcattcgaattgaattaggagcccccgggtcactaattggaaatgatcaaatttataatactattgttacagcccatgcttttattatgattttctttatagttataccaatcataattgggggcttcggaaattgactagttcctcttatactgggagcacctgatatagcattcccacgcataaataatataagattttggctccttcccccctcattaactttattactaataagtagaattgtggaaaacggggcaggaacaggatgaactgtatacccccccctttcaaccacaatcgctcacgccggatcttcagttgatctcgcaatttttag…
Cryptocephalus_pusillus_750MS0000751	caccttatatttcctttttggggcatgagctggaatagtaggaacatccctaaggttactcattcgaattgaattaggagcccccgggtcactaattggaaatgatcaaatttataatactattgttacagcccatgcttttattatgattttctttatagttataccaatcataattgggggcttcggaaattgactagttcctcttatactgggagcacctgatatagcattcccacgcataaataatataagattttggctccttcccccctcattaactttattactaataagtagaattgtggaaaacggggcaggaacaggatgaactgtatacccccccctttcaaccacaatcgctcacgccggatcttcagttgatctcgcaatttttag…
Cryptocephalus_pusillus_751MS0000752	caccttatatttcctttttggggcatgagctggaatagtaggaacatccctaaggttactcattcgaattgaattaggagcccccgggtcactaattggaaatgatcaaatttataatactattgttacagcccatgcttttattatgattttctttatagttataccaatcataattgggggcttcggaaattgactagttcctcttatactgggagcacctgatatagcattcccacgcataaataatataagattttggctccttcccccctcattaactttattactaataagtagaattgtggaaaacggggcaggaacaggatgaactgtatacccccccctttcaaccacaatcgctcacgccggatcttcagttgatctcgcaatttttag…
Oreina_speciosa_752MS0000753	aacgttatactttatttttggcacttgggcaggaatagtaggaacctcccttagaattttaattcgtgcagaactaggaaatccgggaactttaattggtaatgatcaaatttacaatgtaattgttactgctcatgcttttatcataattttttttatggtaataccaattataattggaggatttggaaattgattagtcccattaatattgggagctccagatatagcatttccacgaataaacaatataagattttgattactaccgccctcactgatttttttattaataagtagaattgtagaaaatggagttgggactggctgaactgtttacccccctttatcagccaatgtagcccatagcggcccctcagtagatttagctattttcag…
Dicladispa_testacea_753MS0000754	aactctatacttcgtttttggattctgatctggaatagtaggaacatctttaagaattttaattcgaacagagctaggaaaccctggaactctaattggtaatgatcaaatttacaatgtgattgttacagcacatgcatttattataatttttttcatagtaataccaattataattgggggatttggaaactgactcgtccccctaatattaggagcccctgatatagcattcccacgacttaacaatataagattttgacttctaccaccaagaatttttctcttaattataagaagaatagtagaaagaggggcaggaactggttgaacagtataccctcccctgtctggaaacattgcccatagaggatcatctgtagatttagcaatcttcag…
Dicladispa_testacea_754MS0000755	aactctatacttcgtttttggattctgatctggaatagtaggaacatctttaagaattttaattcgaacagagctaggaaaccctggaactctaattggtaatgatcaaatttacaatgtgattgttacagcacatgcatttattataatttttttcatagtaataccaattataattgggggatttggaaactgactcgtccccctaatattaggagcccctgatatagcattcccacgacttaacaatataagattttgacttctaccaccaagaatttttctcttaattataagaagaatagtagaaagaggggcaggaactggttgaacagtataccctcccctgtctggaaacattgcccatagaggatcatctgtagatttagcaatcttcag…
Stylosomus_minutissimus_755MS0000756	caccttatactttatctttggtgcatgatctggaatagtagggacatcccttagcctacttattcgagtagaactaggaagacctggctctctcattggaaatgaccaaatttacaatactattgttactgcccatgctttcattataattttctttatagttataccaattataattggaggattcggaaactggctagtcccccttatactaggagcccctgatatggctttcccacgaataaataatataagattctggctattgcccccgtcccttctactcctcttaataagaagaattgtagaaaatggggctgggacaggatgaactgtttatccacccctctcagccaatatcgcccatggaggaccttcagtagatttagcaatttttag…
Stylosomus_minutissimus_756MS0000757	caccttatactttatctttggtgcatgatctggaatagtagggacatcccttagcctacttattcgagtagaactaggaagacctggctctctcattggaaatgaccaaatttacaatactattgttactgcccatgctttcattataattttctttatagttataccaattataattggaggattcggaaactggctagtcccccttatactaggagcccctgatatggctttcccacgaataaataatataagattctggctattgcccccgtcccttctactcctcttaataagaagaattgtagaaaatggggctgggacaggatgaactgtttatccacccctctcagccaatatcgcccatggaggaccttcagtagatttagcaatttttag…
Dibolia_depressiuscula_757MS0000758	aacattatattttatttttggaatctgagccggaataattggaacctccttaagagttttaattcgaactgaattaggaaaccctggatcattaattggaaatgatcaaatttataatgtaatcgtaactgcccatgcatttattataattttttttatagttataccaatcataattggaggattcggaaactgattagtacccctaataattggagcccctgatatagccttcccccgaataaataatataagattctgacttctacccccttctttatttcttcttttaataagaagaatagtagaaagaggagttggaactggatgaacagtttaccccccattatcatcaaatattgcccatggtggaacttcagtagacttagctatttttag…
Dibolia_depressiuscula_758MS0000759	aacattatattttatttttggaatctgagccggaataattggaacctccttaagagttttaattcgaactgaattaggaaaccctggatcattaattggaaatgatcaaatttataatgtaatcgtaactgcccatgcatttattataattttttttatagttataccaatcataattggaggattcggaaactgattagtacccctaataattggagcccctgatatagccttcccccgaataaataatataagattctgacttctacccccttctttatttcttcttttaataagaagaatagtagaaagaggagttggaactggatgaacagtttaccccccattatcatcaaatattgcccatggtggaacttcagtagacttagctatttttag…
Dibolia_depressiuscula_759MS0000760	aacattatattttatttttggaatctgagccggaataattggaacctccttaagagttttaattcgaactgaattaggaaaccctggatcattaattggaaatgatcaaatttataatgtaatcgtaactgcccatgcatttattataattttttttatagttataccaatcataattggaggattcggaaactgattagtacccctaataattggagcccctgatatagccttcccccgaataaataatataagattctgacttctacccccttctttatttcttcttttaataagaagaatagtagaaagaggagttggaactggatgaacagtttaccccccattatcatcaaatattgcccatggtggaacttcagtagacttagctatttttag…
Dibolia_depressiuscula_760MS0000761	aacattatattttatttttggaatctgagccggaataattggaacctccttaagagttttaattcgaactgaattaggaaaccctggatcattaattggaaatgatcaaatttataatgtaatcgtaactgcccatgcatttattataattttttttatagttataccaatcataattggaggattcggaaactgattagtacccctaataattggagcccctgatatagccttcccccgaataaataatataagattctgacttctacccccttctttatttcttcttttaataagaagaatagtagaaagaggagttggaactggatgaacagtttaccccccattatcatcaaatattgcccatggtggaacttcagtagacttagctatttttag…
Agelastica_alni_762MS0000763	aacactatacttcatttttggtgtttgagcaggaatagtaggaacatcgttaagaattctaattcgagtagaattaggaaacccaggttcattaattggcaatgaccaaatttataatgtaatcgtaacagctcacgcttttatcataattttttttatagttataccaatcataattggaggatttggtaattgacttgttccattaataattggtgctccagatatagcatttccacgaataaataatataagattttgattattacccccatcaatttttttattaattataagtagaattgtagaaagaggagtaggaactggatgaacagtatatccacccttatcttctaatatagcccataatggttcatcagtcgatttagctatttttag…
Oreina_virgulata_763MS0000764	aacgttatactttatttttggtatttgagcaggtatagttggaacttctttaagaattctaattcgtgcagaattaggaaaccctggaagtttaattggtaacgatcaaatttataatgtaattgtcactgcccatgcatttatcataattttttttatagtaataccaattataattggtggatttggaaattgattagttccattaatgttaggagccccagatatagcatttccacgaataaacaatatgagattttggttacttcccccttcgctagttttcttattaataagtagaatcgtagaaaatggagttgggactggttgaacggtttacccccccttatcagccaatgtagcccatagtgggtcttcagtagacctagctatttttag…
Oreina_speciosa_764MS0000765	aacgttatactttatttttggcacttgggcaggaatagtaggaacctcccttagaattttaattcgtgcagaactaggaaatccaggaactttaattggtaacgatcaaatttacaatgtaattgttactgctcatgcttttatcataattttttttatggtaataccaattataattggaggatttggaaattgattagtcccattaatattgggagctccagatatagcatttccacgaataaacaatataagattttgattactacccccctcactgatttttttattaataagtagaattgtagaaaatggagttgggactggctgaactgtttacccccctttatcagccaatgtagcccatagcggcccctcagtagatttagctattttcag…
Oreina_speciosa_765MS0000766	aacgttatactttatttttggcacttgggcaggaatagtaggaacctcccttagaattttaattcgtgcagaactaggaaatccaggaactttaattggtaacgatcaaatttacaatgtaattgttactgctcatgcttttatcataattttttttatggtaataccaattataattggaggatttggaaattgattagtcccattaatattgggagctccagatatagcatttccacgaataaacaatataagattttgattactaccaccctcactgatttttttattaataagtagaattgtagaaaatggagttgggactggctgaactgtttacccccctttatcagccaatgtagcccatagcggcccctcagtagatttagctattttcag…
Phratora_vitellinae_766MS0000767	nnnnnnnnnnnncatttttggaatttgggctggtatagttggaacttcgttaagaatgttaattcgatcagaattagggaatcccggaactttaattggaaatgatcaaatttataatgtaattgttacagcccatgcctttatcataattttttttatggtaatgccaattataattggtgggtttggtaattgattagtcccactaataattggtgcccctgatatagcattcccacgattgaacaacataagattttgacttctacctccttcattattcctcctactgatgagaagagtcgtagaaaatggggctggaaccggttgaacggtatatcctcctctgtcttcaaatttagcgcatagtggttcttccgtagatttagctatttttag…
Phratora_vitellinae_767MS0000768	aacattgtatttcatttttggaatttgggctggtatagttggaacttcgttaagaatgttaattcgatcagaattagggaatcccggaactttaattggaaatgatcaaatttataatgtaattgttacagcccatgcctttatcataattttttttatggtaatgccaattataattggtgggtttggtaattgattagtcccactaataattggtgcccctgatatagcattcccacgattgaacaacataagattttgacttctacctccttcattattcctcctactgatgagaagagtcgtagaaaatggggctggaaccggttgaacggtatatcctcctctgtcttcaaatttagcgcatagtggttcttccgtagatttagctatttttag…
Cryptocephalus_quadripustulatus_768MS0000769	caccctatatttcttatttggtgcatgatctggaatagtgggaacatctttgagacttctaatccgagtagaattaggaaatcctggctctttaattggtaatgatcaaatttataacactattgtaacagctcatgcatttattataattttctttatagttataccaattataattggaggattcggaaactgattagtccccttaatattaggagctcccgatatagccttccctcgaataaataatataagattttgacttttacccccctctttaacccttcttttaataagtagaattgtagaaaatggagcaggaacaggttgaacagtctatccccctttatcctcaacaatcgcccatgcgggagcatcggttgatttagcaatttttag…
Zeugophora_flavicollis_769MS0000770	aactttatactttatttttggtgtatgatcaggaatagtaggaacttcccttagcctattaatccgatctgaactaggaaccccaggatccttaattggtgatgatcaaatttacaatgtaattgttactgctcatgcttttgtaataatttttttcatagttatacctattataattggtggttttggaaattgattagttcctcttatattaggagccccagatatagctttccctcgaataaataatataagattttgatttttacctccaagtttaactcttttattaataagaagaattgtagaaagaggagcaggaacaggttgaactgtttatccacctctctcagctaatattgcccatagaggatcatcagttgatttagcaatctttag…
Derocrepis_sodalis_770MS0000483	nnnnnnnnnnnnnnnnnnnnnnnnnnnagccagaatagtagggacttccataagaatcttaattcgaactgaactaggatcttcaggatctttaatcggaaatgatcaaatttataatgtaattgtaaccgctcatgcctttgtaataattttttttatagtaataccaattataattgggggatttggaaactgattaatccctctaataatcggtgcccctgatatagcttttcctcgaataaataatataagattttgattattacccccatcattatttttattattaataagaagactagttgaaagaggggcaggaacaggatgaacagtttacccacctttatcttccaatattgctcacagaggggcgtcagtagatttagctatttttag…
Chrysolina_lepida_771MS0000771	aacattatattttatttttggtacctgagctggtatagtaggaacttcccttagtatgctaattcgtactgagttaggaaaccccgggtcattaattggtaatgaccaaatttacaatgttattgttactgctcatgcttttattataattttttttatagttataccaattataattgggggatttggaaattgattagtacccttaatattaggcgctcctgatatagctttccctcgaataaataatataagattttgacttttacccccttcattaattttccttttaatgagaagaattgttgaaaatggggcaggtactggttgaacagtttacccccctttatctgctaatatcgcccatagaggttcttcagtagatctcgctatttttag…
Chrysolina_lepida_772MS0000772	aacattatattttatttttggtacctgagctggtatagtaggaacttcccttagtatgctaattcgtactgagttaggaaaccccgggtcattaattggtaatgaccaaatttataatgttattgttactgctcatgcttttattataattttttttatagttataccaattataattgggggatttggaaattgattagtacccttaatattaggtgctcctgatatagctttccctcgaataaataatataagattttgacttttgcccccttcattaattttccttttaatgagaagaattgttgaaaatggggcaggtactggttgaacagtttacccccctttatctgctaatatcgcccatagaggttcttcagtagatctcgctatttttag…
Chrysolina_lepida_773MS0000773	aacattatattttatttttggtacctgagctggtatagtaggaacttcccttagtatgctaattcgtactgagttaggaaaccccgggtcattaattggtaatgaccaaatttacaatgttattgttactgctcatgcttttattataattttttttatagttataccaattataattgggggatttggaaattgattagtacccttaatattaggcgctcctgatatagctttccctcgaataaataatataagattttgacttttacccccttcattaattttccttttaatgagaagaattgttgaaaatggggcaggtactggttgaacagtttacccccctttatctgctaatatcgcccatagaggttcttcagtagatctcgctatttttag…
Chrysolina_lepida_774MS0000774	aacattatattttatttttggtacctgagctggtatagtaggaacttcccttagtatgctaattcgtactgagttaggaaaccccgggtcattaattggtaatgaccaaatttacaatgttattgttactgctcatgcttttattataattttttttatagttataccaattataattgggggatttggaaattgattagtacccttaatattaggtgctcctgatatagctttccctcgaataaataatataagattttgacttttacccccttcattaattttccttttaataagaagaattgttgaaaatggggcaggtactggttgaacagtttacccccctttatctgctaacatcgcccatagaggttcttcagtagatctcgctatttttag…
Macrocoma_sp1_775MS0000775	aacattatattttatctttggtgcttgatcaagaatagtaggaacatccctaagcctacttattcgaattgaattaggaagtcccggaaccctaattggaaacgatcaaatttacaacaccattgttacagctcatgcttttatcataattttctttatagttatacctattataattggtggttttggtaactgattaattccactaatactaggtgcccctgatatggcctttccgcgaataaataatataagattttgattattaccaccatcattaaccctattaatcataagaagaattgttgaaaacggtgtaggaactgggtgaacagtctacccacccctttcagctaatattgctcatagaggatcaagtgtagatttagcaatttttag…
Macrocoma_sp1_776MS0000776	aacattatattttatctttggtgcttgatcaagaatagtaggaacatccctaagcctacttattcgaattgaattaggaagtcccggaaccctaattggaaacgatcaaatttacaacaccattgttacagctcatgcttttatcataattttctttatagttatacctattataattggtggttttggtaactgattaattccactaatactaggtgcccctgatatggcctttccgcgaataaataatataagattttgattattaccaccatcattaaccctattaatcataagaagaattgttgaaaacggtgtaggaactgggtgaacagtctacccacccctttcagctaatattgctcatagaggatcaagtgtagatttagcaatttttag…
Macrocoma_sp1_777MS0000777	aacattatattttatctttggtgcttgatcaagaatagtaggaacatccctaagcctacttattcgaattgaattaggaagtcccggaaccctaattggaaacgatcaaatttacaacaccattgttacagctcatgcttttatcataattttctttatagttatacctattataattggtggttttggtaactgattaattccactaatactaggtgcccctgatatggcctttccgcgaataaataatataagattttgattattaccaccatcattaaccctattaatcataagaagaattgttgaaaacggtgtaggaactgggtgaacagtctacccacccctttcagctaatattgctcatagaggatcaagtgtagatttagcaatttttag…
Tituboea_biguttata_778MS0000778	taccctatacttcatttttggggcatgatctggaatagttggtacatcattaaggcttctaattcgagtagagctgggtaaccctggcacgctgattggtaatgaccaaatctataataccattgtaacagcccatgcattcattataattttctttatagttataccaattataattggcggctttgggaactgattagtacccctgatactcggggccccggatatggcattcccccgaataaacaacataagattttggcttttacccccctcactaactctccttctcataagaagaatcgtggaaaatggggccgggacaggctgaacagtctacccgcccttatcagctaacattgctcatagaggatcctccgttgatctggctattttcag…
Lachnaia_paradoxa_779MS0000779	caccctatacttcatctttggtgcttgatccgggatagttggtacatcccttagtttactaattcgagttgaactaggtaaccctggtacactcattggaaatgaccaaatttataacaccattgttacagctcacgcatttattataattttctttatggttataccaatcataattgggggtttcggaaactgactagtgcctcttatgttaggggcaccggatatagcctttccccgaataaataatataaggttttggcttcttcccccttctttaactttacttctaataagaagaatcgttgaaaacggggccggtaccggctgaaccgtttatccccctctatcagcaaatattgcacacagtggggcatcagtagatttagcaatttttag…
Lachnaia_paradoxa_780MS0000780	caccctatacttcatttttggtgcttgatccgggatagttggtacatcccttagtttactaattcgagttgaactaggtaaccctgggacactcattggaaatgaccaaatttataacaccattgttacagctcacgcatttattataattttctttatggttataccaatcataattggaggtttcggaaactgactagtgcctcttatgctaggggcaccggatatagccttcccccgaataaataatataaggttttggcttcttcctccttctttaactttacttctaataagaagaatcgttgaaaacggggccggtaccggctgaaccgtttatccccctctatcagcaaatattgcacacagtggggcatcagtagatttagcaatttttag…
Lachnaia_paradoxa_781MS0000781	caccctatacttcatctttggtgcttgatccgggatagttggtacatcccttagtttactaattcgagttgaactaggtagccctgggacactcattggaaatgaccaaatttataacaccattgttacagctcacgcatttattataattttctttatggttataccaatcataattgggggtttcggaaactgactagtgcctcttatgttaggggcaccggatatagccttcccccgaataaataatataaggttttggcttcttcctccttctttaactttacttctaataagaagaatcgttgaaaacggggccggtaccggctgaaccgtttatccccctctatcagcaaatattgcccacagtggggcatcagtagatttagcaatttttag…
Galeruca_tanaceti_782MS0000782	tacattatactttatttttggagtttgagctgggatagttggaacttctttaaggattttagtacgaacagaattaggaaggccaggaacattaattggaaatgaccaaatttacaatgtcattgtaacagcccatgcttttatcataatttttttcatggtaatacccattataattggaggatttggaaattgactagtccctctaataattggagccccagatatagcttttcctcgaataaataatatgagattttgattattacccccatcactatttctgttaattatgagaagaattgttgaaagaggagcaggaacaggatgaacagtttaccccccactttcatctaatattgctcacggaggttcctcagtagatttagctatttttag…
Pachybrachis_holerorum_784MS0000828a	caccctatatttcatttttggtgcttgatccggaatagtaggaacctcattaagtcttttaattcgtgtagaactaggtaatcccggatcacttattggaaatgatcaaatctacaatactatcgtaactgctcatgcatttatcataattttcttcatagttataccaattataattggggggtttggaaattgacttgtaccccttatattaggagccccagatatagccttcccccgaataaacaacataagattctggctcctaccaccctccctcaccttgcttttgataagaagaatcgtagaaaatggagctgggaccggatgaacagtgtacccaccactatcatccaacctagcccacggaggttcttctgtagacttagcaatttttag…
Cryptocephalus_leonhardi_785MS0000784	aaccttatatttcttattcggggcatgggccggaatagtcggaacttcattaagattactaattcgagtagaattaggtagaccaggatcacttattggcaatgaccaaatttataacactattgtaacagctcacgcatttatcataattttctttatagttatgccaattataattggaggattcggaaactgattagttcccttaatgctaggagctcccgatatagcatttcctcgaataaataatataagattttgacttcttcccccctcactaaccttacttcttataagaagaattgtagaaaatggtgcaggcacgggatgaacagtctacccaccattatcttcaacaattgcccatacaggggcatctgttgatttagcaatctttag…
Galeruca_tanaceti_786MS0000785	tacattatactttatttttggagtttgagctgggatagttggaacttctttaaggattttagtacgaacagaattaggaaggccaggaacattaattggaaatgaccaaatttacaatgtcattgtaacagcccatgcttttatcataatttttttcatggtaatacccattataattggaggatttggaaattgactagtccctctaataattggagccccagatatagcttttcctcgaataaataatatgagattttgattattacccccatcactatttctgttaattatgagaagaattgttgaaagaggagcaggaacaggatgaacagtttaccccccactttcatctaatattgctcacggaggttcctcagtagatttagctatttttag…
Cryptocephalus_quadripunctatus_787MS0000786	nnnnnnnnnnnnnnnnnnnnnnnnatgggccggaatagttggaacatcactaaggctattaattcgtgttgaattaggaaaccctggatcactaattggtaacgaccaaatttataatacaattgttacagctcacgcttttattataattttttttatggttatacctattataatcggggggtttggtaactgattagtccccctgatattaggagctcctgatatagctttccctcgaataaataacataagattctgattacttcccccatcattaacccttcttctaataagaagaattgtagaaaatggagcaggtactggctgaacagtatacccccctctctcagcttcaattgcccacgcaggggcatcggtcgatttagctatttttag…
Pachybrachis_exclusus_788MS0000787	caccttatacttcatttttggtgcatgatcaggtatagtaggaacttctctaagccttttaattcgagtagaattaggtaaccctgggtcactcattggaaatgatcaaatctataataccatcgtaaccgctcacgcattcattataattttctttatagttatgccaatcataattggaggcttcggaaattgacttgtacctcttatacttggggccccagatatagcctttccccgaataaacaatataagattttggttacttcccccttcactcaccctgctcttaataagaagaattgtagaaaacggggcaggaactggatgaacagtgtacccgccactatcatctaatttagcccatgggggctcttccgttgatttagcaatttttag…
Cryptocephalus_leonhardi_789MS0000788	aaccttatatttcttattcggggcatgggccggaatagtcggaacttcattaagattactaattcgagtagaattaggtagaccaggatcacttattggcaatgaccaaatttataacactattgtaacagctcacgcatttatcataattttctttatagttatgccaattataattggaggattcggaaactgattagttcccttaatgctaggagctcccgatatagcatttcctcgaataaataatataagattttgacttcttcccccctcactaaccttacttcttataagaagaattgtagaaaatggtgcaggcacgggatgaacagtctacccaccattatcttcaacaattgcccatacaggggcatctgttgatttagcaatctttag…
Cryptocephalus_quadripunctatus_790MS0000789	taccttatatttcatatttggtgcatgggccggaatagttggaacatcactaaggctattaattcgtgttgaattaggaaaccctggatcactaattggtaacgaccaaatttataatacaattgttacagctcacgcttttattataattttttttatggttatacctattataatcggggggtttggtaactgattagtccccctgatattaggagctcctgatatagctttccctcgaataaataacataagattctgattacttcccccatcattaacccttcttctaataagaagaattgtagaaaatggagcaggtactggctgaacagtatacccccctctctcagcttcaattgcccacgcaggggcatcggtcgatttagctatttttag…
Cryptocephalus_labiatus_791MS0000790	tactttatattttctttttggagcctgagcaggaataattggaacatccttaagtctgttaattcgaattgaattaggaaaccccggctcactgattgggaatgaccaaatttataacaccattgttacagctcacgcctttattataattttttttatagttataccaattataattggaggcttcggaaactggctagttccattaatattaggagcccctgatatagccttcccacgaataaataatataagattttgacttctccccccctcactaacccttttactaataagaagaattgtggaaaacggagcagggactggatgaacagtttatccccccctttcaaccactattgctcatgcaggagcatcggttgatttggcaatttttag…
Cryptocephalus_primarius_792MS0000791	aaccctatattttatttttggggcatgagctggaataatcggcatatccttaagattattaattcgggtagagttggggagtccagggtccctgattggtaatgaccaaatttacaatactgttgtcacagcacatgcattcattatgattttcttcatagtaataccaattataattggaggatttggtaactgattagtgccattaatattaggagccccagatatggcattcccacgaataaataatataagattctggctgcttcccccatctttaactctccttttaataagaagaattgtcgaaaacggcgcagggactggctgaactgtttatccaccactctcatcaaatgttgcccatgtaggatcttcagttgatctggcaatctttag…
Psylliodes_pyritosa_794MS0000793	aaccctttattttatttttgggatttgatcaggtataattggaacttcacttagaatcttaatccgagcagaattagggaatcctggttcattaattggaaatgaccaaatttataacgtaattgttacagcccatgcttttgttataattttttttatagtaatacccattataattggaggttttggaaattgattagtacccctaataattggcgcccctgacatagccttccctcgtataaataatataagattttgattattacccccctcattattattgttactaataagaagaatagtagaaagaggagccgggacaggatgaacagtgtatcccccactttcatcaaatattgcccatggaggttcctctgttgatctggccatttttag…
Psylliodes_pyritosa_795MS0000794	aaccctttattttatttttgggatttgatcaggtataattggaacttcacttagaatcttaatccgagcagaattagggaatcctggctcattaattggaaatgaccaaatttataacgtaattgttacagcccatgcttttgttataattttttttatagtaatacccattataattggaggttttggaaattgattagtacccctaataattggtgcccctgacatagccttccctcgtataaataatataagattttgattattacccccctcgttattattgttactaataagaagaatagtagaaagaggagccgggacaggatgaacagtgtatcccccactttcatcaaatattgcccatggaggttcctctgttgatctggctatttttag…
Psylliodes_pyritosa_796MS0000795	aaccctttattttatttttgggatttgatcaggtataattggaacttcacttagaatcttaatccgagcagaattagggaatcctggctcattaattggaaatgaccaaatttataacgtaattgttacagcccatgcttttgttataattttttttatagtaatacccattataattggaggttttggaaattgattagtacccctaataattggtgcccctgacatagccttccctcgtataaataatataagattttgattattacccccctcgttattattgttactaataagaagaatagtagaaagaggagccgggacaggatgaacagtgtatcccccactttcatcaaatattgcccatggaggttcctctgttgatctggctatttttag…
Cryptocephalus_obliteratifer_797MS0000796	aacattatattttctatttggagcatgagcaggaatagttggaacatcactaagtttattaattcgagtagaactaggaaacccgggttcattaattggtaacgaccaaatctataacacaattgttacagcccacgctttcattataatttttttcatagtaataccaatcataattggtggatttggaaactgattagtccctttaatattaggagctcccgatatagctttccctcgaataaacaatataagattttgacttcttcccccctctttaactcttcttttaataagaagaattgtagaaaatggagcaggaactggttgaacagtctatccccctctttcagcaactatcgctcacaccggaccatcggttgatcttgcaatttttag…
Psylliodes_toelgi_798MS0000797	aacattatattttatctttggaaattgatcaggcataatcggaacctcgttaagaatcctgattcgggcagaattaggtagacctggatctttaattggaaatgatcaaatttataatgttattgttacagcgcatgcttttattataattttttttatagttatacccattataattggtggatttggaaactgattagtgccccttataattggtgcccctgatatagcctttccccgaataaataacataagattttgattactccccccatcattacttttgttattaataaggagaatagtagaaagaggagcaggcacaggatgaaccgtttacccccccttatcctcaaatattgcccacaggggatcttccgttgacctagctatttttag…
Psylliodes_toelgi_799MS0000798	aacattatattttatctttggaatttgatcaggcataatcggaacctcgttaagaatcctgattcgggcagaattaggtagacctggatctttaattggaaatgatcaaatttataatgttattgttacagcgcatgcttttattataattttttttatagttatacccattataattggtggatttggaaactgattagtgccccttataattggtgcccctgatatagcctttccccgaataaataacataagattttgattactccccccatcattacttttgttattaataaggagaatagtagaaagaggagcaggcacaggatgaaccgtttacccccccttatcctcaaatattgcccacaggggatcttccgttgacctagctatttttag…
Psylliodes_toelgi_800MS0000799	aacattatattttatctttggaatttgatcaggtataatcggaacctccttaagaattctaattcgagcagaattaggtagacctggatctttaattggaaatgatcaaatttataatgttattgttacagcacatgcttttattataatttttttcatagttatacctattataattggcggatttggaaactgattagtacccctaataattggtgcccctgatatagcatttccccgaataaataacataagattttgattgctccccccatcatcacttttgttattaataaggagaatagttgaaagaggagcaggcacaggatgaacagtttacccccctttatcatcaaatattgcacatggaggatcctctgttgatctagccatttttag…
Lachnaia_tristigma_801MS0000800	nnnnntatatttcatctttggtgcttgatcgggaatagtgggtacatctcttagtctactaatccgcgtagaactgggaaacccaggaacactaatcggaaatgaccaaatctataatactattgttacagcccacgccttcattataattttctttatagttataccaatcataattgggggtttcggtaattggctggtccctctaatattaggagccccggatatagcatttcctcgaataaataatataagattttggcttttacccccctccctgactctgctactaataagaagagttgtcgaaaacggggcaggcacggggtgaacagtatatccccccctatcggcaaacattgcacatagtggggcatctgtagacctggcaattttcag…
Timarcha_tenebricosa_804MS0000803	nnnnnnnnnnnnnnnnnnnnnnnnttgatcagccatagttggcacatccttaagaatactcattcgaatagaattaggcaatccgggttctttgattggaaatgatcaaatttataattcaattgtaacagcccatgcttttgtgataatttttttcatagtgataccaataataattggtgggtttggaaattgactaatacctctaatattaggagcacctgacatggctttcccccgaataaacaatataagattttgacttttaccaccatccttaactttattactaataagaagaattactgataatggagcaggaactggttgaactgtttatcccccattatccgcaaatcttgcccataatggatcttcagtagatttagccatttttag…
Timarcha_tenebricosa_805MS0000804	cacgctatattttatatttggtgcttgatcagccatagttggcacatcactaaggatactcattcgaatagaactaggcaacccaggttctttaattggtaatgaccaaatttacaactcaattgtaacggcccatgcttttgtaataatttttttcatagttataccaataataattggtggatttggtaattgattaatacctttaatattaggagcacccgatatagcttttcctcgaataaataatataagattttggcttttgccaccatctctaactttattgttaataagaagagttattgataatggtgcgggaactggttgaactgtttacccaccattatctgcaaatcttgcccataatggatcttcagtagatgtagctatttttag…
Lachnaia_tristigma_806MS0000805	caccttatatttcatctttggtgcttgatcgggaatagtgggtacatctcttagtctactaatccgagtagaactgggaaacccaggaacactaatcggaaatgaccaaatctataatactattgttacagcccacgccttcattataattttctttatagttataccaatcataattgggggtttcggtaattggctggtccctctaatattaggagccccggatatagcatttcctcgaataaataatataagattttgacttttacccccctccctgactctgctactaataagaagagttgtcgaaaacggggcaggcacggggtgaacagtatatccccccctatcggcaaacattgcacatagtggggcatctgtagacctggcaattttcag…
Cassida_subreticulata_807MS0000806	nnnnnnnnnnnnnnnnnnnnnnnnntgatcaggaatagtgggaacatctttaagaattttaattcgaacagaactggggaaccccgggtcactaattgggaacgaccaaatttacaattcaattgttactgcccatgcatttattataattttttttatagtaataccaattataattggagggttcggaaattgattagtgcctttaatattgggagctccagatatagccttcccccggctaaataacataagattctggttattgcctccatcaattacatttttaattataagaagaattattgaaagaggggcagggacaggatgaactgtttaccctcccctttcatcaaacattgcacatagaggagcttcagttgacttagcaatctttag…
Lachnaia_tristigma_808MS0000807	caccttatatttcatctttggtgcttgatcgggaatagtgggtacatctcttagtctactaatccgagtagaactgggaaacccaggaacactaatcggaaatgaccaaatctataatactattgttacagcccacgccttcattataattttctttatagttataccaatcataattgggggtttcggtaattggctggtccctctaatattaggagccccggatatagcatttcctcgaataaataatataagattttggcttttacccccctccctgactctgctactaataagaagagttgtcgaaaacggggcaggcacggggtgaacagtatatccccccctatcggcaaacattgcacatagtggggcatctgtagacctggcaattttcag…
Gastrophysa_polygoni_809MS0000808	aactttgtattttatttttggagtttgagcaggaataattggaacttcattaagaatactgatccgatcagagctaggaaatcccgggatattaattggaaatgaccaaatttataatgtaattgtaactgctcatgctttcatcataattttctttatggttatacctattataatcggtggatttgggaattgactagtgcctttaataattggagctcctgatatagcattcccccgaataaacaacatgagattttgattactccccccgtcactctttctacttttaataagtagggtagtagaaaacggggctgggactggatgaacagtttaccctcctttatcagcaaatattgctcataggggatcctcagtagacttagccatttttag…
Lachnaia_tristigma_810MS0000809	caccttatatttcatctttggtgcttgatcgggaatagtgggtacatctcttagtctactaatccgagtagaactgggaaacccaggaacactaatcggaaatgaccaaatctataatactattgttacagcccacgccttcattataattttctttatagttataccaatcataattgggggtttcggtaattggctggtccctctaatattaggagccccggatatagcatttcctcgaataaataatataagattttggcttttacccccctccctgactctgctactaataagaagagttgtcgaaaacggggcaggcacggggtgaacagtatatccccccctatcggcaaacattgcacatagtggggcatctgtagacctggcaattttcag…
Timarcha_tenebricosa_811MS0000810	tacattatattttatatttggggcttgatcagccatagttggcacatccttaagaatactcattcgaatagaattaggcaatccgggttctttgattggaaatgatcaaatttataattcaattgtaacagcccatgcttttgtgataatttttttcatagtgataccaataataattggtgggtttggaaattgactaatacctctaatattaggagcacctgacatggctttcccccgaataaacaatataagattttgacttttaccaccatccttaactttattactaataagaagaattactgataatggagcaggaactggttgaactgtttatcccccattatccgcaaatcttgcccataatggatcttcagtagatttagccatttttag…
Cryptocephalus_marginellus_812MS0000811	aaccttatattttctatttggggcatgagcaggaatagtaggtacatctttaagattactaattcgtgttgaattaggaaatcctggatcattaatcggaaatgatcaaatttataataccattgttactgctcacgcctttattataattttctttatagttatacctattataattggagggttcggcaattgactagtaccattaatgcttggagcccctgatatagctttcccccgaataaataatataagattttgacttctccctccatcattaacccttcttttaataagtagaattgtagaaaatggtgcaggaacaggatgaactgtatatcctcccctatcaacaacaattgctcacacaggatcctcagttgatttagctatttttag…
Galeruca_tanaceti_813MS0000812	tacattatactttatttttggagtttgagctgggatagttggaacttctttaaggattttagtacgaacagaattaggaaggccaggaacattaattggaaatgaccaaatttacaacgttattgtaacagcccatgcttttatcataatttttttcatagtaatacccattataattggaggatttggaaattgactaatccctctaataattggagccccagatatagcttttcctcgaataaataatatgagattttgattattacccccatcactatttctgttaattatgagaagaattgttgaaagaggagcaggaacaggatgaacagtttaccccccactttcatctaatattgctcacggaggttcctcagtagatttagctatttttag…
Cryptocephalus_bameuli_815MS0000814	taccctatattttttatttggtgcatgatctggaatagtgggaacatccttaagacttctaattcgagtagagcttggcaaccccggctcattaattggtaatgatcaaatttataatactattgttacagctcatgcattcattataattttctttatagtaataccaattataattggaggatttggaaactgactagttcctctcatgcttggggctcccgatatagcttttccccgaataaataatataagattttgacttttacccccttccttaactcttctattaataagaagaattattgaaaatggggtaggtactggttgaacagtttatccgcccctatcttcaacaattgcccatacaggggcatcagttgatttggcaatttttag…
Cryptocephalus_marginellus_817MS0000816	aaccttatattttctatttggggcatgagcaggaatagtaggtacatctttaagattactaattcgtgttgaattaggaaatcctggatcattaatcggaaatgatcaaatttataataccattgttactgctcacgcctttattataattttctttatagttatacctattataattggagggttcggcaattgactagtaccattaatgcttggagcccctgatatagctttcccccgaataaataatataagattttgacttctccctccatcattaacccttcttttaataagtagaattgtagaaaatggtgcaggaacaggatgaactgtatatcctcccctatcaacaacaattgctcacacaggatcctcagttgatttagctatttttag…
Cryptocephalus_marginellus_818MS0000817	aaccttatattttctatttggggcatgagcaggaatagtaggtacatctttaagattactaattcgtgttgaattaggaaatcctggatcattaatcggaaatgatcaaatttataataccattgttactgctcacgcctttattataattttctttatagttatacctattataattggagggttcggcaattgactagtaccattaatgcttggagcccctgatatagctttcccccgaataaataatataagattttgacttctccctccatcattaacccttcttttaataagtagaattgtagaaaatggtgcaggaacaggatgaactgtatatcctcccctatcaacaacaattgctcacacaggatcctcagttgatttagctatttttag…
Oreina_cacaliae_820MS0000819	cacactatactttatttttggtatttgagcaggtatagttggaacctccttaagaattttaattcgtgcagaattaggaaacccaggaagtttaatcggtaatgaccaaatttacaatgtaatcgttactgctcatgcttttatcataattttctttatggtaataccaattataattggaggatttggaaattgattagttccattaatgttaggagctccggatatagcattcccacgaataaataatataagattttggttactccccccatcattagtttttttattaataagtagaattgtggaaaatggagttggaactggttgaacggtctacccccccttatcagccaatgtcgcccacagtggatcttcagtagatttagctatttttag…
Timarcha_tenebricosa_821MS0000820	nnnnnnnnnnnnnnnnnnnnnnncttgatcagccatagttggtacatccttaagaatgctcattcgaatagaactaggtaatcccggttctttaatcgggaacgatcagatttataattcaattgtaacagcccatgcttttgtaataattttttttatagtaataccaataataattggtggatttggaaattgactaatacccctaatattaggagcacctgatatagcttttcctcgaataaacaatataagattttgacttttaccaccatccttaactttattactaataagaagaatcactaataatggcgcaggaactggctgaactgtttatcccccattatcttcaaatcttgctcataatggatcttcagtagatttagccatttttag…
Timarcha_tenebricosa_822MS0000821	tacattatattttatatttggtgcttgatcagccatagttggtacatccttaagaatgctcattcgaatagaactaggtaatcccggttctttaatcgggaacgatcagatttataattcaattgtaacagcccatgcttttgtaataattttttttatagtaataccaataataattggtggatttggaaattgactaatacccctaatattaggagcacctgatatagcttttcctcgaataaacaatataagattttgacttttaccaccatccttaactttattactaataagaagaatcactaataatggcgcaggaactggctgaactgtttatcccccattatcttcaaatcttgctcataatggatcttcagtagatttagccatttttag…
Cryptocephalus_infirmior_825MS0000824	caccctatattttctgtttggagcatgagcaggaatagtcggaacatctttaagtttattaatccgaattgaactaggaaatccgggatccctaattggtaatgatcaaatttataatacaatcgttacagctcacgcttttgtcataatcttttttatggtaataccaattataattggaggatttggaaactgattactccctttaatattaggagctcctgatatagcatttcctcgaataaataatataagattctggctgctccccccctctttaactcttcttttaataagaagaatcgttgaaaacggggcaggaacaggatgaactgtttatccccccctctcagctacaattgcgcatactgggccatcggttgatttagccattttcag…
Chrysolina_americana_826MS0000825	aacattatattttatttttggttcatgagcaggaatagtcggaacttctttaagaattctaattcgagtagaattgggaaatccaggaactttaattggtaatgaccaaatttacaatgtaattgtaactgcccatgctttcattataattttttttatagtaataccaattataatcggtggattcggaaactgacttgtacccctaatgttaggagccccagatatggcatttccacgaataaataatataagattttgattattacccccatcattaatcttacttctaataagaagaattatagaaaacggtgttggaactggttgaacggtttacccaccattatctgctaatgtggctcatagaggaccttctgtagatttagctatttttag…
Cryptocephalus_rugicollis_827MS0000826	aaccttatacttcctattcggggcatgggccggaatagtaggaacctcattaagactattaattcgagtcgaactggggaatccgggatcacttattggtaacgaccaaatttataacaccattgtaacagctcatgcatttattataattttttttatagttataccaattataattggtggattcggaaactgactagttcccttaatactaggagctcctgatatagcattcccccgaataaataatataagattttgacttctacccccatcattaactcttcttcttataagaagaattgttgaaaatggtgcaggtacaggttgaactgtctacccccccctatcttcaacaattgctcacactggctcctcagtagatttagctatttttag…
Lachnaia_tristigma_828MS0000827	caccttatatttcatttttggtgcttgggccggaatagtaggcacctccctcagcctgctaatccgagtagaactcggaaacccgggaacattgatcggaaatgatcaaatttacaacactattgtcacagcgcatgcctttattataattttcttcatagtgatgccaattataattggaggcttcggaaactgactagtacctttaatgctaggagccccagatatggccttcccccgaataaataatataagattttgacttcttcccccctcgctaactttacttctaataagaagaattgtagaaaatggggcaggcacaggatgaacagtttatcccccgctttcagctaacattgcacacagaggagcctccgtagatctggcaatttttag…
Chrysolina_bankii_829MS0000828	aacgttatactttatttttggtacttgggcagggatggtaggaacctcgcttagaattttaattcgatcagaattaggaaatccaggaactctgattggtaatgatcaaatttataatgttattgtaactgcccatgcttttattataatttttttcatagttatgccaattataattggaggcttcggaaattgactagtaccccttatactaggagcccctgatatagcctttcctcgaataaataatataagattctggttattgcccccctctttaatttttcttctaataagaagaattgtagaaaatggggtaggtacaggttgaacggtatacccaccgctttcagccaatgccgcccatagagggccatcagtagatcttgctatttttag…
Chrysolina_bankii_830MS0000829	nnnnnnnnnnnnnnnnnnnnnnnnnnnnnnnnnnnnnnnnnnnnnnnnnnnnnnnnnnnnnnnnnnnnnnnnnnnnnnnnnnnnnnnnnnnnnnnnnnnnnnnnnnnnnnnnnnnnnnnnnnnnnnnnnnnnnnntgcttttattataatttttttcatagttatgccaattataattggaggcttcggaaattgactagtaccccttatactaggagcccctgatatagcctttcctcgaataaataatataagattctggttattgcccccctctttaatttttcttctaataagaagaattgtagaaaatggggtaggtacaggttgaacggtatacccaccgctttcagccaatgccgcccatagagggccatcagtagatcttgctatttttag…
Chrysolina_bankii_831MS0000830	aacgttatactttatttttggtacctgagcagggatggtaggaacctcgcttagaattttaattcgagcagaattaggaaacccaggaactctgattggtaatgatcaaatttataatgttatcgtaactgcccatgcttttattataatttttttcatagttataccaattataattggaggcttcggaaattgactagtaccccttatactaggagcccctgatatagcctttcctcgaataaataatatgagattctggttattgcccccctctttaatttttctcctaataagaagaattgtagaaaatggagtagggacaggttggacggtatacccaccgctttcagccaatgctgcccatagaggaccatcagtagatcttgctatttttag…
Chrysolina_haemoptera_832MS0000831	aacactatattttattttcggtatatgagccggaatagtmggaacttcaytaagaattttaattcgtgcagaattaggaaatcccggaacattaattggaaatgatcaaatttataatgtaattgtaacagcccatgcttttattataatttttttcatagtaataccaattataattggrggattcggaaattgattagtaccattaatacttggkgctccygatatagcattccctcgaataaataatataagattttgattacttcccccctcattaattttccttttattaagaagaattgtagaaaacggtgtaggaacaggttgaacggtttacccccccttatcagccaatattgcacatagaggatcttcagtagatttggctatttttag…
Chrysolina_haemoptera_833MS0000832	nnnnnnnnattttattttcggtatatgagccggaatagtaggaacttcaytaagaattttaattcgtgcagaattaggaaatcccggaacattaattggaaatgatcaaatttataatgtaattgtaacagcccatgcttttattataatttttttcatagtaataccaattataattgggggatttggaaattgattagtaccattaatacttggtgctccygatatagcattccctcgaataaataatataagattttgattacttcccccctcattaattttccttttattaagaagaattgtagaaaacggtgtaggaacaggttgaacggtttacccccccttatcagccaatattgcacatagaggatcttcagtagatttggctatttttag…
Chrysolina_haemoptera_834MS0000833	aacactatattttattttcggtatatgagccggaatagtcggaacttcactaagaatcttaattcgtgcagaattaggaaatcccggaacattaattggaaatgatcaaatttataatgtaattgtaacagcccatgcttttattataatttttttcatagtaataccaattataattggaggattcggaaattggttagtaccattaatacttggggctcccgatatagcatttcctcgaataaataatataagattttgattacttcccccctcattaattttccttttattaagaagaattgtagaaaacggtgtaggaacaggttgaacggtttacccccctttatcagccaatattgcacatagaggatcttcagtagatttggctatttttag…
Cryptocephalus_octoguttatus_835MS0000834	caccttatatttcctatttggtgcatgggctgccatagtaggaacctcattaagattacttattcgagtggaattaggaagaacaggatcacttattggtaatgaccaaatctataatactattgtcacagctcatgcttttgttataattttcttcatagttataccaattataattggaggcttcggtaattgattagtccccttaatactaggagctcccgatatagcatttccccgaataaacaatataagattctggctcctacccccctcattaacccttcttctcataagaagaattgtagaaaacggagcaggaaccggctggacagtttacccccccctgtcaacaacactcgctcacaatggctcctctgttgatttggcaatctttag…
Cryptocephalus_octoguttatus_836MS0000835	caccttatatttcctatttggtgcatgggctgccatagtaggaacctcattaagattacttattcgagtggaattaggaagaacaggatcacttattggtaatgaccaaatctataatactattgtcacagctcatgcttttgttataattttcttcatagttataccaattataattggaggcttcggtaattgattagtccccttaatactaggagctcccgatatagcatttccccgaataaacaatataagattctggctcctacccccctcattaacccttcttctcataagaagaattgtagaaaacggagcaggaaccggctggacagtttacccccccctgtcaacaacactcgctcacaatggctcctctgttgatttggcaatctttag…
Stylosomus_ilicicola_837MS0000836	nnnnnnnnnnnnnnnnnnnnnnnnnnnnnnnnnnnnagtaggtacatccctaaggctactcattcgagttgaattaggaaacccaggatctctaattggtaatgatcaaatttataataccattgttactgcccacgcttttattataattttctttatagtaataccaattataattggaggatttggaaactgactagttcctttaatactcggagccccagatatagcctttccccgaataaacaatataagattctggcttcttccaccttctctaactctcttattgataagaagaattgtagaaaatggagctggtaccggctgaacagtatatccccctctatcttcaaatataggacatggagggccctctgttgacctagcaatttttag…
Chrysolina_quadrigemina_839MS0000838	aactttgtattttatctttggtatatgggcaggaatagtgggaacttccctaaggattttaattcgagcagaattaggtaatcctggaactttgattggaaatgaccaaatttataatgttattgtaactgctcatgcttttatcataattttttttatagttataccaattataattggagggtttggaaactgactagtaccccttatactaggagctcctgatatagccttcccacgaataaataacataagattttggttattgccaccatcattaatttttcttttaatgagaagaattgtagaaaatggtgtaggaactggttggactgtctacccacctttatcagctaatatcgcccatagaggaccttcagttgatctggctatttttag…
Chrysolina_quadrigemina_840MS0000839	aactttgtattttatctttggtatatgggcaggaatagtgggaacttccctaaggattttaattcgagcagaattaggtaatcctggaactttgattggaaatgatcaaatttataatgttattgtaactgctcatgcttttatcataattttttttatagttataccaattataattggagggtttggaaactgactagtaccccttatactaggagctcctgatatagctttcccacgaataaataacataagattttggttattgccaccatcattaatttttcttttaatgagaagaattgtagaaaatggtgtaggaactggttggactgtctacccacctttatcagctaatatcgcccatagaggaccttcagttgatctggctatttttag…
Labidostomis_taxicornis_841MS0000840	nnnnnnnnnnnnnnnnnnnnnngcctgatcaggaatagtcggaacgtctctcagactgctaattcgagtagaattgggcaacccaggtacactcattggaaatgaccagatctacaataccatcgttacagcccacgcattcattataattttttttatagttatgcccattataattggtggtttcggtaactgactggtaccattaatactaggagcccctgatatagctttccctcgtataaacaacataagattttggcttctacccccgtcgctaacccttcttcttataagaagaattgtagaaaatggcgctggaaccggttgaactgtgtacccccctctatctgctaacattgctcacaggggttcttctgtagacctggccatctttag…
Labidostomis_taxicornis_842MS0000841	nnnnnnnnnnnnnnnnnnnnnngcctgatcaggaatagtcggaacgtctctcagactgctaattcgagtagaattgggcaacccaggtacactcattggaaatgaccagatctacaataccatcgttacagcccacgcattcattataattttttttatagttatgcccattataattggtggtttcggtaactgactggtaccattaatactaggagcccctgatatagctttccctcgtataaacaacataagattttggcttctacccccgtcgctaacccttcttcttataagaagaattgtagaaaatggcgctggaaccggttgaactgtgtacccccctctatctgctaacattgctcacaggggttcttctgtagacctggccatctttag…
Cryptocephalus_obliteratifer_843MS0000842	nnnnnnnnnnnnnnnnnnnnnngcatgagcaggaatagttggaacatcactaagtttattaattcgagtagaactaggaaacccgggttcattaattggtaacgaccaaatctataacacaattgttacagcccacgctttcattataatttttttcatagtaataccaatcataattggtggatttggaaactgattagtccctttaatattaggagctcccgatatagctttccctcgaataaacaatataagattttgacttcttcccccctctttaactcttcttttaataagaagaattgtagaaaatggagcaggaactggttgaacagtctatccccctctttcagcaactatcgctcacaccggaccatcggttgatcttgcaatttttag…
Stylosomus_ilicicola_844MS0000843	nnnnnnnnnnnnnnnnnnnnnnnnnnnnnnnnnnatagtaggtacatccctaaggctactcattcgagttgaattaggaaacccaggatctctaattggtaatgatcaaatttataataccattgttactgcccacgcttttattataattttctttatagtaataccaattataattggaggatttggaaactgactagttcctttaatactcggagccccagatatagcctttccccgaataaacaatataagattctggcttcttccaccttctctaactctcttattgataagaagaattgtagaaaatggagctggtaccggctgaacagtatatccccctctatcttcaaatataggacatggagggccctctgttgacctagcaatttttag…
Stylosomus_ilicicola_845MS0000844	caccttatattttatttttggagcatgatctggtatagtaggtacatccctaaggctactcattcgagttgaattaggaaacccaggatctctaattggtaatgatcaaatttataataccattgttactgcccacgcttttattataattttctttatagtaataccaattataattggaggatttggaaactgactagttcctttaatactcggagccccagatatagcctttccccgaataaacaatataagattctggcttcttccaccttctctaactctcttattgataagaagaattgtagaaaatggagctggtaccggctgaacagtatatccccctctatcttcaaatataggacatggagggccctctgttgacctagcaatttttag…
Chrysomela_saliceti_846MS0000845	nnnnnnnnnntttatttttggtttttggtcagggataacaggaacatctttaagtattttaattcgggctgaattaggaaatcccgggacattaattgggaatgatcaaatttataatgtggttgttacagctcatgcattcattataattttttttatagtaatacctattataattggcgggtttggaaactgattagtacccttaataatcggagcaccagatatagccttccctcggctaaataatataagattctgacttctcccaccttccttgttccttcttttgataagaagaattgtagaaaatggggcaggaactgggtgaacagtatacccccctctatcagctaacattgcccatagtggggcatctgtagatttagctatttttag…
Cryptocephalus_coryli_847MS0000846	taccctatactttttatttggtgcatgagctggaatagccggcacttcaataaggttattaattcgtgtagaactgggaaacccaggttcattaattggtaatgatcaaatttataacactattgtaacagcccatgcttttgttataattttttttatagttatacccatcataattgggggattcggaaattgattaattcccctgatattaggtgcccccgatatagcctttcctcgaataaataatataagattctggttacttccaccctcattaactctgcttctcataagaagcattgtagaaaatggggcaggaacgggctgaactgtttaccccccgctttcttcaacaattgcccacacagggccatcagttgatttagccattttcag…
Galeruca_tanaceti_848MS0000847	tacattatactttatttttggagtttgagctgggatagttggaacttctttaaggattttagtacgaacagaattaggaaggccaggaacattaattggaaatgaccaaatttacaacgttattgtaacagcccatgcttttatcataatttttttcatagtaatacccattataattggaggatttggaaattgactaatccctctaataattggagccccagatatagcttttcctcgaataaataatatgagattttgattattacccccatcactatttctgttaattatgagaagaattgttgaaagaggagcaggaacaggatgaacagtttaccccccactttcatctaatattgctcacggaggttcctcagtagatttagctatttttag…
Cassida_sanguinolenta_849MS0000848	aacgttatattttatttttgggttttgatcaggaatagtaggaacatcactcagaattttaatccgggcagaattaggaaaccccggaacattaattgggaatgatcagatttacaattcaattgtaacagcacatgcctttattataatttttttcatagttataccaattataattggaggttttggaaattgattagtacctcttatattaggagcaccagatatagctttcccacgattaaataatataagattttgactccttcctccttcaattacatttttaattataagaagaattattgaaagaggagcaggaacaggttgaacagtttaccctcccctttcttcaaatattgctcatagaggagcttctgtagatatagcaatctttag…
Cryptocephalus_bameuli_852MS0000851	taccctatattttttatttggtgcatgatctggaatagtgggaacatccttaagactcctaattcgagtagagcttggcaaccccggctcattaattggtaatgaccaaatttataatactattgttacagctcacgcattcattataattttctttatagtaataccaattataattggaggatttggaaactgactagttcctctcatgcttggggctcccgatatagcttttccccgaataaataatataagattttgacttttacccccttccttaactcttctattaataagaagaattatcgaaaatggggtaggtacaggttgaacagtttatccgcccctatcttcaacaattgcccatacaggggcatcagttgatttggcaatttttag…
Cryptocephalus_bameuli_853MS0000852	taccctatattttttatttggtgcatgatctggaatagtgggaacatccttaagactcctaattcgagtagagcttggcaaccccggctcattaattggtaatgaccaaatttataatactattgttacagctcacgcattcattataattttctttatagtaataccaattataattggaggatttggaaactgactagttcctctcatgcttggggctcccgatatagcttttccccgaataaataatataagattttgacttttacccccttccttaactcttctattaataagaagaattatcgaaaatggggtaggcacaggttgaacagtttatccgcccctatcttcaacaattgcccatacaggggcatcagttgatttggcaatttttag…
Macrolenes_dentipes_856MS0000855	cactctgtatttcattttcggagcttgatcaggaatagtagggacatcccttagtcttttaattcgcgtagaattgggcaacccaggcacattaattggaaatgaccagatttataacactattgtaacggcccacgcatttattataattttctttatagttatacctattataattggaggtttcggtaactgactagttccactaatacttggagccccagatatggccttcccacgaataaataatataagattttgacttttacccccgtctttaacccttttacttatgaggagaatcgtagaaaatggtgcaggaactggctgaacagtgtaccccccgctgtccgctaatattgctcatagaggttcttctgtagacttggccatcttcag…
Psylliodes_isatidis_857MS0000856	nncattatattttatctttggaatttgatcaggtataatcggaacctcccttagaattttaattcgagcagaattaggaagaccaggctctttaattggaaatgatcaaatttataatgttattgtaacagcccatgctttcattataatttttttcatagttatacccatcataattggtggatttggaaactgattagtccccctaataattggtgccccagatatagccttcccccgaataaataatataagattttgattattacccccatcattacttttattattaataagcagaatagtagaaagaggagcaggaacagggtgaactgtatacccccctctctcatcaaatattgcacacggaggatcatccgttgatttagctatttttag…
Psylliodes_isatidis_858MS0000857	aacattatattttatctttggaatttgatcaggtataatcggaacctcccttagaattttaattcgagcagaattaggaagaccaggctctttaattggaaatgatcaaatttataatgttattgtaacagcccatgctttcattataatttttttcatagttatacccatcataattggtggatttggaaactgattagtccccctaataattggtgccccagatatagccttcccccgaataaataatataagattttgattattacccccatcattacttttattattaataagcagaatagtagaaagaggagcaggaacagggtgaactgtatacccccctctctcatcaaatattgcgcacggaggatcatccgttgatttagctatttttag…
Psylliodes_isatidis_859MS0000858	aacattatattttatctttggaatttgatcaggtataatcggaacctcccttagaattttaattcgagcagaattaggaagaccaggctctttaattggaaatgatcaaatttataatgttattgtaacagcccatgctttcattataatttttttcatagttatacccatcataattggtggatttggaaactgattagtccccctaataattggtgccccagatatagccttcccccgaataaataatataagattttgattattacccccatcattacttttattattaataagcagaatagtagaaagaggagcaggaacagggtgaactgtatacccccctctctcatcaaatattgcgcacggaggatcatccgttgatttagctatttttag…
Psylliodes_sp5_860MS0000859	caccctttattttatttttggaatttgatcaggaatgattggaacctcccttagaattctaattcgagctgaattagggagccccggttcactcattggtaatgatcaaatctacaatgtaattgtaacagcccatgcttttgtaataattttttttatagttatacctattataattggaggcttcggaaactgactagttccccttataattggtgctccagatatagcgtttcctcgaataaataatataagattttgactgctgcccccgtcattacttttattattaatgagaagaatggtagaaagaggagcaggaacaggatgaactgtttatccccccctttcttctaatattgcccacggaggatcctccgttgatctagctatttttag…
Longitarsus_strigicollis_861MS0000860	tactctctattttatttttggtatttgagcaggaataattggtacttcattaagaatcttaattcgtacagaattaggaaaccccggttcattaattggaaatgaccaaatttataatgttattgtaacagctcatgcctttattataattttttttatagttatacctattataattggtggatttggaaactgattagtacccctaataattggagccccagatatagccttccctcgaataaataatataagattttgattattacccccatctttatttttattagtaataagaagattagttgaaaatggagcaggaactggatgaacagtctacccacctttatcttcaaatattgctcatggaggatcatcagttgatttagcaatttttag…
Longitarsus_strigicollis_862MS0000861	taccctctattttatttttgggatttgagcaggaataattggtacttcattaagaatcttaattcgtacagaattaggaaaccccggttcattaattggaaatgaccaaatttataatgttattgtaacagctcatgcctttattataattttttttatagttatacctattataattggtggatttggaaactgattagtacccctaataatcggagccccagatatagccttcccccgaataaataatataagattttgattattacccccatctttatttttattagtaataagaagattagttgaaaatggagcaggaactggatgaacagtctacccacctttatcttcaaatattgctcatgggggatcatcagttgatttagcaatttttag…
Phyllotreta_cruciferae_863MS0000862	aaccttatattttattttcggtatttgatcaggaatagtaggtatatccataagaatattaatccgaattgaactcgccgcccccggttcattaattggaaatgatcaaatctacaacgtaattgtaacagctcatgcttttattataattttttttatagttatacctattataattggaggatttggaaactgactagtaccccttataattggcgctccagatatagcattccctcgtataaataatataagattttgattattaccaccctccttattcttattaattataagaagaatcgtagaaaatggagcaggaactggttgaacagtttacccacccttatcagccaatgtatctcatgctggatcgtcggttgatttaactatttttag…
Phyllotreta_cruciferae_864MS0000863	aaccttatattttattttcggtatttgatcaggaatagtaggtatatccataagaatattaatccgaattgaactcgccgcccccggttcattaattggaaatgatcaaatctacaacgtaattgtaacagctcatgcttttattataattttttttatagttatacctattataattggaggatttggaaactgactagtaccccttataattggcgctccagatatagcattccctcgtataaataatataagattttgattattaccaccctccttattcttattaattataagaagaatcgtagaaaatggagcaggaactggttgaacagtttacccacccttatcagccaatgtatctcatgctggatcgtcggttgatttaactatttttag…
Cryptocephalus_infirmior_865MS0000864	caccctatattttctgtttggagcatgagcaggaatagtcggaacatctttaagtttattaatccgaattgaactaggaaatccgggatccctaattggtaatgatcaaatttataatacaatcgttacagctcacgcttttgtcataatcttttttatggtaataccaattataattggaggatttggaaactgattactccctttaatattaggagctcctgatatagcatttccccgaataaataatataagattctggctgctccccccctctttaactcttcttttaataagaagaatcgttgaaaacggggcaggaacaggatgaactgtttatccccccctctcagctacaattgcgcatactgggccatcggttgatttagccattttcag…
Cryptocephalus_infirmior_866MS0000865	caccctatattttctgtttggagcatgagcaggaatagtcggaacatctttaagtttattaatccgaattgaactaggaaatccgggatccctaattggtaatgatcaaatttataatacaatcgttacagctcacgcttttgtcataatcttttttatggtaataccaattataattggaggatttggaaactgattactccctttaatattaggagctcctgatatagcatttcctcgaataaataatataagattctggctgctccccccctctttaactcttcttttaataagaagaatcgttgaaaacggggcaggaacaggatgaactgtttatccccccctctcagctacaattgcgcatactgggccatcggttgatttagccattttcag…
Cryptocephalus_infirmior_867MS0000866	caccctatattttctgtttggagcatgagcaggaatagtcggaacatctttaagtttattaatccgaattgaactaggaaatccgggatccctaattggtaatgatcaaatttataatacaatcgttacagctcacgcttttgtcataatcttttttatggtaataccaattataattggaggatttggaaactgattactccctttaatattaggagctcctgatatagcatttcctcgaataaataatataagattctggctgctccccccctctttaactcttcttttaataagaagaatcgttgaaaacggggcaggaacaggatgaactgtttatccccccctctcagctacaattgcgcatactgggccatcggttgatttagccattttcag…
Labidostomis_humeralis_868MS0000867	nnncctatacttcatcttcggagcttgatcaggtatagtcggaacttctcttagactcctaatccgagtagaactgggcaacccgggcacactcattggtaatgatcaaatttacaatactatcgttacagcacacgcattcattataattttctttatggttatgcctattataattggaggttttggtaactggctagttcccctaatactaggggcccctgatatagcttttcctcgaataaacaacataagattttgacttcttccaccttctttaaccctcctcctcataagaagaattgtagaaaatggagcaggcactggttgaactgtgtaccccccactatcagccaatattgcccacagaggctcctctgttgatctagctattttcag…
Labidostomis_humeralis_869MS0000868	nnnnnnnnnnnnnnnnnnnnnnnnnnnnnnnggtatagtcggaacttctcttagactcctaatccgagtagaactgggcaacccgggcacactcattggtaatgatcaaatttacaatactatcgttacagcacacgcattcattataattttctttatggttatgcctattataattggaggttttggtaactggctagttcccctaatactaggggcccctgatatagcttttcctcgaataaacaacataagattttgacttcttccaccttctttaaccctcctcctcataagaagaattgtagaaaatggagcaggcactggttgaactgtgtaccccccactatcagccaatattgcccacagaggctcctctgttgatctagctattttcag…
Labidostomis_humeralis_870MS0000869	nnnnnnnnnnnnnnnnnnnnnnnnnnnnnnnnnnnnnnnnnnnncttctcttagactcctaatccgagtagaactgggcaacccgggcacactcattggtaatgatcaaatttacaatactatcgttacagcacacgcattcattataattttctttatggttatgcctattataattggaggttttggtaactggctagttcccctaatactaggggcccctgatatagcttttcctcgaataaacaacataagattttgacttcttccaccttctttaaccctcctcctcataagaagaattgtagaaaatggagcaggcactggttgaactgtgtaccccccactatcagccaatattgcccacagaggctcctctgttgatctagctattttcag…
Lachnaia_tristigma_871MS0000870	nnnnnnnnnnnnnnnnnnnnnnnnnnnnnnnnnnnnnnnnnnnnnnnnnnnnnncctgctaatccgagtagaactcggaaacccgggaacattgatcggaaatgatcaaatttacaacactattgtcacagcgcatgcctttattataattttcttcatagtgatgccaattataattggaggcttcggaaactgactagtacctttaatgctaggagccccagatatggccttcccccgaataaataatataagattttgacttcttcccccctcgctaactttacttctaataagaagaattgtagaaaatggggcaggcacaggatgaacagtttatcccccgctttcagctaacattgcacacagaggagcctccgtagatctggcaatttttag…
Macrolenes_dentipes_872MS0000871	nnnnnnntatttcattttcggagcttgatcaggaatagtagggacatcccttagtcttttaattcgcgtagaattgggcaacccaggcacattaattggaaatgaccagatttataacactattgtaacggcccacgcatttattataattttctttatagttatgcctattataattggaggtttcggtaactgactagttccactaatacttggagccccagatatggccttcccacgaataaataatataagattttgacttttacccccgtctttaacccttttacttatgaggagaatcgtagaaaatggtgcaggaactggctgaacagtgtaccccccgctgtccgctaatattgctcatagaggttcttctgtagacttggccatcttcag…
Macrolenes_dentipes_873MS0000872	cactctgtatttcattttcggagcttgatcaggaatagtagggacatcccttagtcttttaattcgcgtagaattgggcaacccaggcacattaattggaaatgaccagatttataacactattgtaacggcccacgcatttattataattttctttatagttatacctattataattggaggtttcggtaactgactagttccactaatacttggagccccagatatggccttcccacgaataaataatataagattttgacttttacccccgtctttaacccttttacttatgaggagaatcgtagaaaatggtgcaggaactggctgaacagtgtaccccccgctgtccgctaatattgctcatagaggttcttctgtagacttggccatcttcag…
Cryptocephalus_obliteratifer_874MS0000873	aacattatattttctatttggagcatgagcaggaatagttggaacatcactaagtttattaattcgagtagaactaggaaacccgggttcattaattggtaacgaccaaatctataacacaattgttacagcccacgctttcattataatttttttcatagtaataccaatcataattggtggatttggaaactgattagtccctttaatattaggagctcccgatatagctttccctcgaataaacaatataagattttgacttcttcccccctctttaactcttcttttaataagaagaattgtagaaaatggagcaggaactggttgaacagtctatccccctctttcagcaactatcgctcacaccggaccatcggttgatcttgcaatttttag…
Neocrepidodera_impressa_875MS0000874	aacactatactttatttttggtatatgatctggtataattggaacctctttaagaatattaattcgaactgaattaggaaatcctggatcccttattggaaacgatcaaatttataatgttattgttactgcccatgcatttattataattttttttatggtaatgcccattataattggaggatttggaaactgattagtccctcttataatcggagcccctgatatagcattcccccgaataaataacataagcttctgacttttacccccatcactattcttacttttaataagaagaatagtagaaagaggagctggaacaggatgaacagtttatccccctctgtcatctaacctagctcatagaggatcctctgttgatttagccatttttag…
Neocrepidodera_impressa_876MS0000875	nnnnnnnnnnnnnnnnnnnnnnnnntgatctggtataattggaacctctttaagaatattaattcgaactgaattaggaaatcctggatcccttattggaaacgatcaaatttataatgttattgttactgcccatgcatttattataattttttttatggtaatgcccattataattggaggatttggaaactgattagtccctcttataatcggagcccctgatatagcattcccccgaataaataacataagcttctgacttttacccccatcactattcttacttttaataagaagaatagtagaaagaggagctggaacaggatgaacagtttacccccctctgtcatctaacctagctcatagaggatcctccgttgatttagccatttttag…
Luperus_nigripes_877MS0000876	taccttatactttatttttggaatctgggccggaatagtaggaacttcactaagaattctaattcgagctgaattagggaggccaggatccttgattggtaatgatcaaatttataatgtaattgttactgcccatgctttcattataatttttttcatggtaataccaattataattggtggatttggaaactgattagttcccctaataatcggagccccagatatagcctttcctcggataaataatataagattttgattactacccccttccatttttcttttaattataagaagcgtggtagaaaggggggccgggactggatgaactgtttatccccccctctcttcaaacattgcccacggaggggcttcagtagatctggccatttttag…
Calomicrus_pinicola_878MS0000877	aactttgtactttatctttgggatttgagcaggaataattggcacttccataagaatgatcattcgaacagagcttggaaggcccggatccttaattggaaatgatcaaatttataatgttattgttacagctcatgccttcattataattttttttatagttataccaattataattggaggatttggaaactgattagtacccctaataattggtgccccagatatagccttcccccgaataaataacataagattttgactattacccccctcattatttcttctattgataagaagaatagtagaaaacggagctggcacaggatgaacagtttaccccccactttcatcaaatatttctcacagaggatcctctattgacctcgccatctttag…
Cassida_viridis_879MS0000878	aacattatattttatttttggattctgatcaggaataattggaacatcactaaggattttaattcgggctgaattaggaaatcctggtaacttgattggtaacgaccaaatttataattcaattgtaacagctcatgcatttattataatcttttttatagtaataccaattataattggaggttttggtaactgactagttcctttaatattaggagcacctgatatagctttccctcgattaaacaatataagattttgattattaccaccatcattaatattcctaattataagaagaattattgaaagaggagcaggaacagggtgaacagtttatccaccactttcatctaacattgcccacagaggagcttcagtagacatagcaatttttag…
Cassida_viridis_880MS0000879	aacattatattttatttttggattctgatcaggaataattggaacatcactaaggattttaattcgggctgaattaggaaatcctggtaacttgattggtaacgaccaaatttataattcaattgtaacagctcatgcatttattataatcttttttatagtaataccaattataattggaggttttggtaactgactagttcctttaatattaggagcacctgatatagctttccctcgattaaacaatataagattttgattattaccaccatcattaatattcctaattataagaagaattattgaaagaggagcaggaacagggtgaacagtttatccaccactttcatctaacattgcccacagaggagcttcagtagacatagcaatttttag…
Chrysolina_geminata_881MS0000880	aactttgtattttatctttggcatatgggcaggaatagtgggaacttccttaaggattttaattcgagcagaattaggtaaccctggaactttaattggaaatgaccaaatttataatgttattgtaactgctcatgcttttatcataattttttttatagttataccaattataattggagggttcggaaactgactagtaccccttatactaggagcccctgatatagcattcccacgaatgaataacataagattttgattactaccaccatcattaatttttcttttaataagaagaattgtagaaaatggtgtaggaactggttggactgtttacccgcctttatcagctaatatcacccatagggggccctcagttgatttagctatttttag…
Cryptocephalus_zambanellus_883MS0000882	nnnnnnnnnnnnnnnnnnnnnnnnnngggctggcatagtaggaacttcattaagattactgattcgagtagaattaggcaatcctggatcacttattggcaatgaccaaatttataatactatcgttacagcacatgcatttgtcataattttttttatagtaataccaattataattggcgggtttggtaactgattagtacccttaatacttggagcccctgatatagcatttccccgaataaacaatataagattttggcttctacccccctcattgacccttctgctcataagaaggattgtggaaaatggtgcaggtacgggatgaaccgtttaccctcccctatcatcaacaattgcccatacaggctcctccgttgatttagcaatttttag…
Cryptocephalus_zambanellus_884MS0000883	nnnnnnnnnnnnnnnnnnnnnnnnnnnnnnnnnnnnnnnaggaacttcattaagattactgattcgagtagaattaggcaatcctggatcacttattggcaatgaccaaatttataatactatcgttacagcacatgcatttgtcataattttttttatagtaataccaattataattggcgggtttggtaactggttagtacccttaatacttggagcccctgatatagcatttccccgaataaacaatataagattttggcttcttcccccctcattgacccttctgctcataagaaggattgtggaaaatggtgcaggtacgggatgaaccgtttaccctcccctatcatcaacaattgcccatacaggctcctccgttgatttagcaatttttag…
Crioceris_duodecimpunctata_885MS0000884	aacattatactttattttcggtacatgggcagggacagtaggaacttccttaagagttttgattcggacagaacttggaaaccctggatctttaattggaaacgatcaaatttataatgttattgttacagcacatgctttcgtaataattttttttatagtgatacctattataattggtggatttggaaattgattagttcctttgatattaggagctcctgatatagcattccctcgattaaataacataagattttggttattacctccttcattatcattacttttaataagaaggattgtagaaagaggtgcaggaacaggatgaacggtttacccgcctctatcggctaaccttgctcacggaggagcttcagttgacttagcaatttttag…
Crioceris_duodecimpunctata_886MS0000885	aacattatactttattttcggtacatgggcagggacagtaggaacttccttaagagttttgattcggacagaacttggaaaccctggatctttaattggaaacgatcaaatttataatgttattgttacagcacatgctttcgtaataattttttttatagtgatacctattataattggtggatttggaaattgattggttcctttgatattaggagctcctgatatagcattccctcgattaaataacataagattttggttattacctccttcattatcattacttttaataagaaggattgtagaaagaggtgcaggaacaggatgaacggtttacccgcctctatcggctaaccttgctcacggaggagcttcagttgacttagcaatttttag…
Cryptocephalus_transiens_887MS0000886	nnnnnnnnnnnnnnnnnnnnnnnnntgggcaggcatagtaggaacttcattaagatttataattcgagtagaattaggcaaccccggatcacttattggcaatgaccaaatmtataacactattgttacagctcatgcatttatcataattttttttatagtgataccgattataattggtggattcggtaactgattagtccccctaatactgggggcccctgatatagcatttccccgaataaataatataagattttgattattacccccctcactaacccttcttctcataagaagaattgtagaaaatggtgcaggcaccggatgaacagtttatccacccctatcatcaacaattgcccatgcaggaccctctgttgatttagcaattttcag…
Crioceris_asparagi_889MS0000888	aactttatactttattttcggtgcatgggcaggaactgtaggaacctcgctcagaattttaattcgtacagaattaggaaaccctggatctttaattggaaacgatcaaatttataacgtgattgttacagcacatgcttttgtcataattttttttatagttatacctattataatcggtgggtttggaaattgattagtgcctttaatattgggtgctccagatatggctttccctcgaataaacaatataagattttgacttttaccaccatcactttcactacttttaataagtagaattgttgaaaatggagctgggacaggatgaactgtctatccaccgctatctgcgaatatcgctcatagtggagcttcagtcgatttagctattttcag…
Cryptocephalus_parvulus_891MS0000890	caccttatacttcctattcggagcctggtcaggcctagtaggaacatctcttaggatgctaattcgtgtagagctaggaaatcccggatcgttaattggtaacgatcaaatctataacactattgttacagcccatgcattcatcataatcttctttatagtcatgccaatcataatcggcggattcggaaattgattagtccccctaatattaggagccccagatatagcattcccccgaataaataacataagattctggcttttgccaccttctctaacgcttctgctaataagaagcattgtagaaaacggagcaggaactggatgaacagtgtatccccccctttcatccaccattgcccacgccggagcctcagtcgatcttgcaatttttag…
Cryptocephalus_parvulus_892MS0000891	nnnnnnnnnnnnnnnnnnnnnnnnnnnnnnnnnnnnnntaggaacatctcttaggatgctaattcgtgtagagctaggaaatcccggatcgttaattggtaacgatcaaatctataacactattgttacagcccatgcattcatcataatcttctttatagtcatgccaatcataatcggcggattcggaaattgattagtccccctaatattaggagccccagatatagcattcccccgaataaataacataagattctggcttttgccaccttctctaacgcttctgctaataagaagcattgtagaaaacggagcaggaactggatgaacagtgtatccccccctttcatccaccattgcccacgccggagcctcagtcgatcttgcaatttttag…
Gonioctena_decemnotata_893MS0000892	aacgctttatttcatttttggaatttgagcaggaatggttggaacatctttaagaattttaatccgagcagaactgggaaacccgggtactttaatcggaaatgatcaaatttataatgtaattgttacagcacacgctttcattataatttttttcatagtaataccaatcataattggtggatttgggaattggcttgtacccttaataattggggccccagatatagccttccctcgaataaacaacataagattttgattattacccccgtcattatttttccttattataaggagagttgtagaaagaggtgcaggaacagggtgaacagtttatccccccttatctgctaatatcgcccatagaggatcttcagtagaccttgctatttttag…
Smaragdina_aurita_894MS0000893	tactttatatttcatttttggagcatgatcaggtatagtaggaacatccctcagattgttaattcgagtagaactcggcagccctggaactttaattggaaatgatcaaatttataataccattgtaactgcccatgcattcattataattttcttcatagttatgccaattataattggaggattcggaaactgattagtcccattaatacttggtgcccccgatatagcctttccccgaataaataatataagattttggctattacccccttcccttacactacttttaataagaagcattgtggaaaatggtgcaggaacgggatgaacagtgtatcctccgctatctgcaaatttagctcataggggatcctccgtagatcttgcaatttttag…
Smaragdina_aurita_895MS0000894	tactttatatttcatttttggagcatgatcaggtatagtaggaacatccctcagattgttaattcgagtagaactcggcagccctggaactttaattggaaatgatcaaatttataataccattgtaactgcccatgcattcattataattttcttcatagttatgccaattataattggaggattcggaaactgattagtcccattaatacttggtgcccccgatatagcctttccccgaataaataatataagattttggctattacccccttcccttacactacttttaataagaagcattgtggaaaatggtgcaggaacgggatgaacagtgtatcctccgctatctgcaaatttagctcataggggatcctccgtagatcttgcaatttttag…
Cryptocephalus_zambanellus_896MS0000895	nnnnnnnnnnnnnnnnnnnnnnncttgggctggcatagtaggaacttcattaagattactgattcgagtagaattaggcaatcctggatcacttattggcaatgaccaaatttataatactatcgttacagcacatgcatttgtcataattttttttatagtaataccaattataattggtgggtttggtaactggttagtacccttaatacttggagcccctgatatagcatttccccgaataaacaatataagattttggcttctacccccctcattgacccttctgctcataagaaggattgtggaaaatggtgcaggtacgggatgaaccgtttaccctcccctatcatcaacaattgcccatacaggctcctccgttgatttagcaatttttag…
Hypocassida_cornea_899MS0000898	aaccttatattttatttttggattttggtctggaatagtaggaacatccttaagaattttaattcgagcagaacttggaaacccaggaaccttaattgggaatgatcaaatttataactcaattgtaacagctcatgcttttattataatcttcttcatagttataccaattataattggtggatttggaaattgattagtcccattaatacttggggctccagatatggctttcccacgtcttaataatataagattttgacttctaccaccatcaattacatttttaattataagaagaatcgttgaaagaggagcaggaacagggtgaactgtgtatccacctctttcttcaaatattgctcatagaggggcatcagtagacttagcaatttttag…
Crioceris_paracenthesis_900MS0000899	aactttatactttattttcggtgcttgagcaggaacagtgggaacatctttaagaattttaattcgaacagaattaggaaaccctggatccttaattggaaatgaccaaatttataatgttattgttacagctcatgcttttgtaataattttttttatagttatacctattataattggaggattcggaaactgattagtgccactaatattaggagcaccagatatagctttccctcgattgaataatataagattttgacttttacccccctccttaaggcttcttttgataagaagaattgttgaaaatggggcaggaactggatggaccgtttacccgccactttcagcaaatttagcccataatggagcttctgtagatttagcaatttttag…
Crioceris_paracenthesis_901MS0000900	nnnnnnnnnntttattttcggtgcttgagcaggaacagtgggaacatccttaagaattttaattcgaacagaattaggaaaccctggatccttaattggaaatgaccaaatttataatgttattgttacagctcatgcttttgtaataattttttttatagttatacctattataattggaggattcggaaactgattagtgccactaatattaggagcaccagatatagctttccctcgattgaataatataagattttgacttttacccccctccttaaggcttcttttgataagaagaattgttgaaaatggggcaggaactggatggaccgtttacccgccactttcagcaaatttagcccataatggagcttctgtagatttagcaatttttag…
Crioceris_paracenthesis_902MS0000901	nnnnnnnnnnnttattttcggtgcttgagcaggaacagtggggacatctttaagaattttaattcgaacagaattaggaaaccctggatccttaattggaaatgaccaaatttataatgttattgtcacagctcatgcttttgtaataatttttttcatagttatacctattataattggaggattcggaaactgattagtgccactaatattaggagcaccagatatagctttccctcgattgaataatataagattttgacttttacccccctccttaaggcttcttttgataagaagaattgttgaaaatggggcaggaactggatggaccgtttacccaccactttcagcaaatttagcccataatggagcttctgtagatttagcaatttttag…
Crioceris_duodecimpunctata_903MS0000902	aacattatactttattttcggtacatgggcagggacagtaggaacttccttaagagttctgattcggacagaacttggaaaccctggatctttaattggaaacgatcaaatttataatgttattgttacagcacatgctttcgtaataattttttttatagtgatacctattataattggtggattyggaaattgattggttcctttgatattaggagctcctgatatagcattccctcgattaaataacataagattttggttattacctccttcattatcattacttttaataagaaggattgtagaaagaggtgcaggracaggatgaacggtttacccgcctctatcggctaaccttgctcacggaggagcttcagttgacttagcaatttttag…
Crioceris_duodecimpunctata_904MS0000903	aacattatactttattttcggtacatgggcagggacagtaggaacttccttaagagttctgattcggacagaacttggaaaccctggatctttaattggaaacgatcaaatttataatgttattgttacagcacatgctttcgtaataattttttttatagtgatacctattataattggtggatttggaaattgattggttcctttgatattaggagcycctgatatagcattccctcgattaaataacataagattttggttattacctccttcattatcattacttttaataagaaggattgtagaaagaggtgcaggaacaggatgaacggtttacccgcctctatcggctaaccttgctcacggaggagcttcagttgacttagcaatttttag…
Crioceris_duodecimpunctata_905MS0000904	aacattatactttattttcggtacatgggcagggacagtaggaacttccttaagagttctgattcggacagaacttggaaaccctggatctttaattggaaacgatcaaatttataatgttattgttacagcacatgctttcgtaataattttttttatagtgatacctattataattggtggatttggaaattgattagttcctttgatattaggagctcctgatatagcattccctcgattaaataacataagattttggttattacctccttcattatcattacttttaataagaaggattgtagaaagaggtgcaggaacaggatgaacggtttacccgcctctatcggctaaccttgctcacggaggagcttcagttgacttagcaatttttag…
Crioceris_duodecimpunctata_906MS0000905	aacattatactttattttcggtacatgggcagggacagtaggaacttccttaagagttctgattcggacagaacttggaaaccctggatctttaattggaaacgatcaaatttataatgttattgttacagctcatgctttcgtaataattttttttatagtgatacctattataattggtggatttggaaattgattggttcctttgatattaggagctcctgatatagcattccctcgattaaataacataagattttggttattacctccttcattatcattacttttaataagaaggattgtagaaagaggtgcaggaacaggatgaacggtttacccacctctatcggctaaccttgctcacggaggagcttcagttgacttagcaatttttag…
Cassida_vibex_913MS0000912	aacattatattttatttttggattttgatcaggaatagttggtacatctcttagaattttaattcgtgcagaattaggaaatcccggaaatttaattgggaatgatcaaatttataactctgttgttacagcccacgcatttattataattttcttcatggttataccagtaataattgggggatttggtaattgattagtaccccttatattaggagcccctgatatagctttcccacgattaaataatataagattttgacttctgccaccttcaattacatttttaattataagaagaattattgaaagaggggcaggtactggttgaactgtttacccccctctttcatccaatattgcacatagaggagcatccgttgatatagctattttcag…
Cryptocephalus_violaceus_914MS0000913	aaccctatatttcttattcggagcatgagctgggatagtaggaacctcattaagattattaattcgagttgaattgggtaggccaggatcacttattggcaacgatcaaatttataacactattgtaacagctcacgcatttattataattttctttatggttatgccaattataatcggaggattcggaaactgattagtccccttaatactaggagcccccgatatagcatttcctcgaataaataacataagattttgacttctccccccttcactaacccttcttcttataagaagaattgtagaaaatggtgcaggaaccggatgaacagtttatccacccctttcatcaacaattgcccatacaggctcatctgttgatttagcaatctttag…
Cryptocephalus_violaceus_915MS0000914	aaccctatatttcttattcggagcatgagctgggatagtaggaacctcattaagattattaattcgagttgaattgggtaggccaggatcacttattggcaacgatcaaatttataacactattgtaacagctcacgcatttattataattttctttatggttatgccaattataatcggaggattcggaaactgattagtccccttaatactaggagcccccgatatagcatttcctcgaataaataacataagattttgacttctccccccttcactaacccttcttcttataagaagaattgtagaaaatggtgcaggaaccggatgaacagtttatccacccctttcatcaacaattgcccatacaggctcatctgttgatttagcaatctttag…
Cryptocephalus_rugicollis_919MS0000918	aaccttatactttctattcggggcatgagccggaatagtaggaacctcattaagactattaattcgagttgaactagggaatccgggatcacttattggtaatgaccaaatttataacaccattgtaacagctcatgcatttattataattttttttatagttataccaattataattggtggattcggaaactgactagttcccttaatgctaggagcgcctgatatggcattcccccgaataaataatataagattttgacttctacccccatcattaactcttcttcttataagaagaattgttgaaaatggtgcaggtactggttgaacagtctacccccctttatcttcaacaattgcccacactggttcctcagtagatttagctatttttag…
Cryptocephalus_solivagus_920MS0000919	taccttatacttcttatttggtgcttgggctggcatagtaggaacttcattaagattgctaattcgagtagaattaggcaatcctggatcactcattggtaatgaccaaatctataatactattgttacagcccatgcatttatcataattttttttatagtaataccaattataattggcggatttggtaactgactagtccctctaatattaggagcccctgatatagcatttcctcgaataaacaatataagattttgattactaccaccctcactgacccttcttctcataagaagaattgtagaaaacggtgcaggtactggatgaacagtttacccgcctctatcatcaacaattgcccatacaggctcctccgttgatttagcaattttcag…
Cryptocephalus_sericeus_921MS0000920	nnnnnnnnnnnnnnnnnnnnnnnnnnnnnnnnnnnnnnnnnnnnnnnnnnnnnnnnnnnnnnnnnnnnnnnnnnnnnnnnnnnnnnnnnnnnnnnnnnnnnnnnnnnaaatttataatactatcgttacagcacatgcatttatcataattttctttatagtaataccaattataattggcggatttggtaactgattagtacccttaatactcggagcccctgatatagcatttccccggataaacaatataagattttggcttctacccccctcattgaccctcctgctcataagaagaattgtggaaaatggtgcaggtaccggatgaaccgtttacccccccctatcatcaacaattgcccatacaggctcctccgttgatttagcaatttttag…
Cryptocephalus_turcicus_924MS0000923	caccctatattttctatttggtgcatggtctggcatagtaggaacatccctaagactcttaattcgagtagaattaggaaaccctggttcattaattggtaatgatcaaatttataatactattgtaacagctcatgcatttattataattttctttatagttataccaattataattggaggattcggaaactgattaattcccttaatattaggtgcccctgatatagcttttcctcgaataaataatataagattttgacttttacccccatccttaactcttcttctaataagaagaattgtagaaaatggagcaggaactgggtgaacagtttacccaccattatcctcaacaattgctcatacaggtccatcagttgatttagcaatttttag…
Cryptocephalus_loreyi_925MS0000924	taccctttatttcctactaggtgcatgagctggaatagtagggacatcgttaagactactaattcgcattgaattaggaaatcctgggtcacttattggtaatgaccagatttataatactatcgtaacagctcatgctttcattataatttttttcatagttatgccaatcataattggaggatttggtaactgattaattcccctgatattaggggctcctgatatagcctttccccgaataaacaatataagattttgattacttcccccttcactaattctcctattaataagaagaattgtagaaaacggagcaggtactggctgaacagtttatccccctctttcagcagcaattgctcacatagggtcatcagttgatttagccatctttag…
Cryptocephalus_connexus_926MS0000925	caccctatacttcctttttggagcttgagctggaatagttggaacatccttaaggttactaattcgtattgaattaggaaatcccggttcattaattggtaatgaccaaatttataatactatcgtcacagctcacgctttcatcataattttctttatagttatacccattataattggaggttttgggaactgacttgttccactcatactcggggctcctgatatagccttccctcgaataaataacatgagattctggcttctcccaccatcactgactctgcttcttataagaagaattgtggaaaatggggcaggaactgggtgaaccgtttatccgcctctttcagcaactattgctcatgcaggttcttcagttgatttagctatttttag…
Cryptocephalus_connexus_927MS0000926	caccctatacttcctttttggagcttgagctggaatagttggaacatccttaaggttactaattcgtattgaattaggaaatcccggttcattaattggtaatgaccaaatttataatactatcgtcacagctcacgctttcatcataattttctttatagttatacccattataattggaggttttgggaactgacttgttccactcatactcggggctcctgatatagccttccctcgaataaataacatgagattctggcttctcccaccatcactgactctgcttcttataagaagaattgtggaaaatggggcaggaactgggtgaaccgtttatccgcctctttcagcaactattgctcatgcaggttcttcagttgatttagctatttttag…
Cryptocephalus_connexus_928MS0000927	caccctatacttcctttttggagcttgagctggaatagttggaacatccttaaggttactaattcgtattgaattaggaaatcccggttcattaattggtaatgaccaaatttataatactatcgtcacagctcacgctttcatcataattttctttatagttatacccattataattggaggttttgggaactgacttgttccactcatactcggggctcctgatatagccttccctcgaataaataacatgagattctggcttctcccaccatcactgactctgcttcttataagaagaattgtggaaaatggggcaggaactgggtgaaccgtttatccgcctctttcagcaactattgctcatgcaggttcttcagttgatttagctatttttag…
Cryptocephalus_strigosus_929MS0000928	cacactatattttatttttggggcctgagcaggaatagtagggacatccctaagaataattattcgtattgaacttggtacacctggatcattaatcggaaatgaccaaatttataatactatcgtaacagcacatgcctttatcataattttctttatagttatacccatcataattggcggattcggaaactgattagttcccttaatactgggggccccagatatagcatttccccggataaataatataagattttgactcctgcctccctcattaacccttctattaataagaagaatcgtagagaacggagcaggaactggatgaactgtttatccccccctttcagcgactattgcacacacaggatcttcagttgatttagccatttttag…
Cassida_rubiginosa_930MS0000929	aacattatatttcatttttggattytgatcaggaatagtaggaacatctttaagaattttaattcgagcagaattaggaaaccccggaacattaatcggaaatgaccaaatttataattcaattgttacagcccatgccttcatcataattttttttatagttataccaattataatcggaggtttcgggaattgactagtgcccctaatactaggggcaccagacatagcattcccacgattaaacaacataagattttgacttctaccaccttcaattacatttttaattataaggagagttattgaaagaggggcaggaacaggttgaacagtatacccaccgttatcttctaatatcgctcacagaggagcttctgtggacatagcaatttttag…
Cryptocephalus_pusillus_931MS0000930	caccttatatttcctttttggggcatgagctggaatagtaggaacatccctaaggttactcattcgaattgaattaggagcccccgggtcactaattggaaatgatcaaatttataatactattgttacagcccatgcttttattatgattttctttatagttataccaatcataattgggggcttcggaaattgactagttcctcttatactgggagcacctgatatagcattcccacgcataaataatataagattttggctccttcccccctctttaactttattactaataagtagaattgtggaaaacggggcaggaacaggatgaactgtatacccccccctttcaaccacaatcgctcacgccggatcttcagttgatctcgcaatttttag…
Cryptocephalus_labiatus_932MS0000931	tactttatattttctttttggagcctgagcaggaataattggaacatctttaagtttgttaattcgaattgaattaggaaaccccggctcactaattgggaatgaccaaatttataacaccattgtcacagctcacgcctttattataattttttttatggttataccaattataattggaggcttcgggaactgactagttccattaatgttaggagcccctgatatagccttcccacgaataaataatataagattttgacttcttcccccctcactaacccttttactaataagaagaattgtggaaaacggggcaggaactggatgaacagtttatccccccctttcaaccactattgctcatgcaggagcatcagttgatttggcaatttttag…
Cryptocephalus_labiatus_933MS0000932	tactttatattttctttttggagcctgagcaggaataattggaacatctttaagtttgttaattcgaattgaattaggaaaccccggctcactaattgggaatgaccaaatttataacaccattgtcacagctcacgcctttattataattttttttatggttataccaattataattggaggcttcgggaactgactagttccattaatgttaggagcccctgatatagccttcccacgaataaataatataagattttgacttcttcccccctcactaacccttttactaataagaagaattgtggaaaacggggcaggaactggatgaacagtttatccccccctttcaaccactattgctcatgcaggagcatcagttgatttggcaatttttag…
Cryptocephalus_fulvus_934MS0000933	cactctatatttcctttttggagcttgggccggcatagtcggaacatctttaagattactaattcgtattgaattaggaaaccctggctcattaattggtaatgaccaaatttataacactattgttacagcacatgctttcattatgattttctttatagtaatgcccattataattggagggttcggaaactggcttgtaccacttatgttaggagcccctgatatggcatttccccgaataaataacataagattttggcttctcccaccgtcattaactctcctccttataagaagaattgttgaaaatggggcaggaacaggctgaactgtytatccgcctctttcagcractatcgcccatgcaggctcctctgttgatttagccatttttag…
Cryptocephalus_fulvus_935MS0000934	cactctatatttcctttttggagcttgggccggcatagtcggaacatctttaaggttactaattcgtattgaattaggaaaccctggctcattaattggtaatgaccaaatttataacactattgttacagcacatgctttcattatgattttctttatagtaatgcccattataattggagggttcggaaactggcttgtaccacttatgttaggagcccctgatatggcatttccccgaataaataacataagattttggcttctcccaccgtcattaactctcctccttataagaagaattgttgaaaatggggcaggaacaggctgaactgtctatccgcctctttcagcaactatcgcccatgcaggctcctctgttgatttagccatttttag…
Cryptocephalus_bipunctatus_936MS0000935	taccctatattttctatttggggcatgagcaggaataattggaacatcattaagtttactaattcgaattgaattaggaaatccaggttcactaattggtaacgatcaaatctataacacaattgtgacagctcacgctttcatcataattttttttatagtaatgccaatcatgattggagggttcggtaactgattagtccctttaatactaggagcccctgatatagcttttccccgaataaataatataagattttgacttcttcccccctcgttaatgcttcttctaataagaagaattgtagaaaatggagcaggaactggctgaacagtgtatccccccctttcagcaactattgcccatgcaggaccatcagtagatctcgccatttttag…
Chrysomela_populi_937MS0000936	aaccttatactttatttttggtttttgrgcaggaataacgggaacatctttaagtattttaattcgagctgaattaggaaatccgggtacattaattgggaacgaccaaatttataatgtaattgtaacagcccatgcattcattataattttctttatagttatgcctattatgattggaggatttggaaattgattagtgcccctaataattggagctccagatatagccttccctcggttaaataatataagattttgacttctcccaccttccctattccttcttttaataagaagggttgtagaaaatggagcaggaactggatgaactgtttacccmcccttatcagctaacattgcacatagagggtcatctgtagatttagctatttttag…
Cryptocephalus_transcaucasicus_938MS0000937	nnnnnnnnnnnnnnnnnnnnnnnnnnnnnnnnnnntagtaggaacttcattaagattactgattcgggtagaattaggcaatcctggatcacttatcggcaatgaccaaatttataatactatcgttacagcacatgcatttatcataatttttttcatagtaatgccgattataattggcggatttggtaattggttagtacccttgatacttggagcccctgatatagcatttccccggataaacaatataagattttggcttctacccccttcattaacccttcttctcataagaagaatcgtagaaaatggtgcaggtaccggatgaaccgtttaccctcccctatcgtcaacaattgcccacacaggctcctccgttgatttagcaatttttag…
Phratora_vitellinae_939MS0000938	aacattgtatttcatttttggaatttgggctggtatagttggaacttcattaagaatgttaattcgatcagaattagggaatcccggaactttaattggaaatgatcaaatttataatgtaattgttacagcccatgcttttatcataattttttttatggtaatgccaattataattggtgggtttggtaattgattagtcccactaataattggtgcccctgatatagcattcccacgattgaacaacataagattttgacttctacctccctcattatttctcctactgatgagaagagtcgtagaaaatggggctggaaccggttgaacggtgtatcctcctctgtcttcaaatttggcacatagtggttcttctgtagatttagctatttttag…
Cassida_rubiginosa_940MS0000939	aacattatatttcatttttggattctgatcaggaatagtaggaacatctttaagaattttaattcgagcagaattaggaaaccccggaacattaatcgggaatgaccaaatttataattcaattgtaacagcccatgccttcatcataattttttttatagttataccaattataattggaggttttgggaattgactagtgcccctaatactaggagcaccagacatagcattcccacgattaaacaacataagattctgacttctaccaccttcgattacatttttaattataagaagagttgttgaaagaggggcaggaacaggatgaacagtttatccaccattatcttctaatattgctcacagaggagcctctgtggacatagcaatttttag…
Orsodacne_humeralis_943MS0000942	cactttatattttatttttggtgcatgggcaggaatagtaggaacatctttaagtttattaattcggtcagaattaggtaacccaggatcattaattggggacgaccaaatttataatgtaattgttacagctcatgcttttgtaataatttttttcatagtgataccaattataattggaggatttggtaattgactagttcctttaatattaggtgcccctgatatagcattccctcgaataaataatataagattttgactacttccaccctctttaagacttttattgttaagaagaattgtagaaaatggagcaggaactggatgaactgtgtatcccccactatcatcaaatattgcccatggaggatcttctgtagatttagcaattttcag…
Orsodacne_variabilis_945MS0000944	cactttatactttatttttggtgcctgggcaggaatagtcggaacatccctaagattattaattcgctcagaactaggtaaccctggttcattaattggagatgatcaaatttataatgtaattgttacagcccatgcttttgtaataattttttttatggttatacctattataatcgggggatttggaaattgactagttcccttaatattaggggcccctgatatagcattccctcgaataaataatataagattctgactactccccccatctttaagattacttttaataagaagaattgtagaaaatggagccggaactggttgaactgtgtacccccctctatcttctaatattgctcatggaggatcttctgtagatttagcaattttcag…
Cryptocephalus_newsp_946MS0000945	taccctatattttttatttggtgcatgatctggaatggtaggaacatccttaagacttctaatccgagttgaacttggtaatcctggttcattaattggtaatgaccaaatttataacactattgtaacagctcatgcattcattataattttctttatagtaataccaattataattggaggattcggaaactggctagttccccttatacttggggcccccgatatagctttcccccgaataaataatataagattttgacttttacccccctctttaactcttctcctgataagaagaattgttgaaaatggagcaggaacaggttgaacagtttatccccccctatcttcaacaattgcccatacaggggcatcagttgatctgacaatttttag…
Cryptocephalus_duplicatus_947MS0000946	aaccctatatttcttattcggagcatgagctgggatagtaggaacctcattaagattattaattcgagttgaattgggtaggccaggatcacttattggcaacgatcaaatttataacactattgtaacagctcacgcatttattataattttctttatggttatgccaattataatcggaggattcggaaactgattagtccccttaatactaggagcccccgatatagcatttcctcgaataaataacataagattttgacttctccccccttcactaacccttcttcttataagaagaattgtagaaaatggtgcaggaaccggatgaacagtttatccacccctttcatcaacaattgcccatacaggctcatctgttgatttagcaatctttag…
Cryptocephalus_duplicatus_948MS0000947	aaccctatatttcttattcggagcatgagctgggatagtaggaacctcattaagattattaattcgagttgaattgggtaggccaggatcacttattggcaacgatcaaatttataacactattgtaacagctcacgcatttattataattttctttatggttatgccaattataatcggaggattcggaaactgattagtccccttaatactaggagcccccgatatagcatttcctcgaataaataacataagattttgacttctccccccttcactaacccttcttcttataagaagaattgtagaaaatggtgcaggaaccggatgaacagtttatccacccctttcatcaacaattgcccatacaggctcatctgttgatttagcaatctttag…
Smaragdina_limbata_949MS0000948	tactttatactttgtctttggggcatgggcaggcatagtcggaacgtccctaagcctccttattcgagtagaattgggcaatccaggaaccttgattggaaatgaccagatctacaatacaattgtaacagcccacgcttttattataatttttttcatggttatgcctattataattggcggattcggtaattgacttgtccctctaatactaggagctccagatatggcattccctcgaataaataatatgagattttgacttcttccaccatctcttacacttcttctaataagaagaattgtagaaaatggagccggaaccggatgaactgtctaccccccgctttcagctaatattgcccatggtgggtcatctgtagatctcgccatttttag…
Orsodacne_humeralis_950MS0000949	cactttatattttatttttggtgcatgggcaagaatagtaggaacatctttaagtttattaattcggtcagaattaggtaacccaggatcattaattggggacgaccaaatttataatgtaattgttacagctcatgcttttgtaataatttttttcatagtgataccaattataattggaggatttggtaattgactagttcctttaatattaggtgcccctgatatagcattccctcgaataaataatataagattttgactacttccaccctctttaagacttttattgataagaagaattgtagaaaatggagcaggaactggatgaactgtgtatcccccactatcatcaaatattgcccatggaggatcttctgtagatttagcaattttcag…
Stylosomus_minutissimus_1005MS0001005	caccttatactttatctttggtgcatgatctggaatagtagggacatcccttagcctacttattcgagtagaactaggaagacctggctctctcattggaaatgaccaaatttacaatactattgttactgcccatgctttcattataattttctttatagttataccaattataattggaggattcggaaactggctagtcccccttatactaggagcccctgatatggctttcccacgaataaataatataagattctggctattgcccccgtcccttctactcctcttaataagaagaattgtagaaaatggggctgggacaggatgaactgtttatccacccctctcagccaatatcgcccatggaggaccttcagtagatttagcaatttttag…
Stylosomus_minutissimus_1006MS0001006	caccttatactttatctttggtgcatgatctggaatagtagggacatcccttagcctacttattcgagtagaactaggaagacctggctctctcattggaaatgaccaaatttacaatactattgttactgcccatgctttcattataattttctttatagttataccaattataattggaggattcggaaactggctagtcccccttatactaggagcccctgatatggctttcccacgaataaataatataagattctggctattgcccccgtcccttctactcctcttaataagaagaattgtagaaaatggggctgggacaggatgaactgtttatccacccctctcagccaatatcgcccatggaggaccttcagtagatttagcaatttttag…
Galeruca_interrupta_gr_677MS0000678	aacattatattttatttttggaatttgggctggaatagttggtacttctctgagtattcttgtacgaacagaattaggaagaccaggaacattaattggaaatgaccaaatttataatgtaattgtaacagctcatgcatttatcataattttttttatagtgatacctattataattggtggatttgggaattgattagtacccctaataattggtgccccagatatagcatttccccgaataaataacatgagattttgattattacccccgtctttatttctgttaattataagaagaattgtagaaagaggagcaggaacaggatgaacagtttaccccccactttcatctaatattgctcatggaggttcttcagtagatttagctattttcag…
Galeruca_interrupta_gr_678MS0000679	AACATTATATTTTATTTTTGGAATTTGAGCTGGAATAGTTGGTACTTCTCTGAGTATTCTTGTACGAACAGAATTAGGAAGACCAGGAACATTAATTGGAAATGACCAAATTTATAATGTAATTGTAACAGCTCATGCATTTATCATAATTTTTTTTATAGTGATACCTATTATAATTGGTGGATTTGGGAATTGATTAGTACCCCTAATAATTGGTGCCCCAGATATAGCATTTCCCCGAATAAATAACATGAGATTTTGATTATTACCCCCGTCTTTATTTCTGTTAATTATAAGAAGAATTGTAGAAAGAGGAGCAGGAACAGGATGAACAGTTTACCCCCCACTTTCATCTAATATTGCTCATGGAGGTTCTTCAGTAGACTTAGCTATTTTCAG…
Cryptocephalus_rugicollis_951MS0000951	aaccttatactttctattcggggcatgagccggaatagtaggaacctcattaagactattaattcgagttgaactagggaatccgggatcacttattggtaatgaccaaatttataacaccattgtaacagctcatgcatttattataattttttttatagttataccaattataattggtggattcggaaactgactagttcccttaatgctaggagcgcctgatatggcattcccccgaataaataatataagattttgacttctacccccatcattaactcttcttcttataagaagaattgttgaaaatggtgcaggtactggttgaacagtctacccccctttatcttcaacaattgcccacactggttcctcagtagatttagctatttttag…
Cryptocephalus_rugicollis_952MS0000952	aaccttatacttcctattcggggcatgggccggaatagtaggaacctcattaagactattaattcgagtcgaactggggaatccgggatcacttattggtaacgaccaaatttataacaccattgtaacagctcatgcatttattataattttttttatagttataccaattataattggtggattcggaaactggctagttcccttaatactaggagctcctgatatagcattcccccgaataaataatataagattttgacttctacccccatcattaactcttcttcttataagaagaattgttgaaaatggtgcaggtacaggttgaactgtctacccccccctatcttcaacaattgctcacactggctcctcagtagatttagctatttttag…
Cryptocephalus_rugicollis_953MS0000953	aaccttatacttcctattcggggcatgggccggaatagtaggaacctcattaagactattaattcgagtcgaactggggaatccgggatcacttattggtaacgaccaaatttataacaccattgtaacagctcatgcatttattataattttttttatagttataccaattataattggtggattcggaaactggctagttcccttaatactaggagctcctgatatagcattcccccgaataaataatataagattttgacttctacccccatcattaactcttcttcttataagaagaattgttgaaaatggtgcaggtacaggttgaactgtctacccccccctatcttcaacaattgctcacactggctcctcagtagatttagctatttttag…
Cryptocephalus_rugicollis_954MS0000954	aaccttatactttctattcggggcatgagccggaatagtaggaacctcattaagactattaattcgagttgaactagggaatccgggatcacttattggtaatgaccaaatttataacaccattgtaacagctcatgcatttattataattttttttatagttataccaattataattggtggattcggaaactgactagttcccttaatgctaggagcgcctgatatggcattcccccgaataaataatataagattttgacttctacccccatcattaactcttcttcttataagaagaattgttgaaaatggtgcaggtactggttgaacagtctacccccctttatcttcaacaattgcccacactggttcctcagtagatttagctatttttag…
Cryptocephalus_rugicollis_955MS0000955	nnncttatactttctattcggggcatgagccggaatagtaggaacctcattaagactattaattcgagttgaactagggaatccgggatcacttattggtaatgaccaaatttataacaccattgtaacagctcatgcatttattataattttttttatagttataccaattataattggtggattcggaaactgactagttcccttaatgctaggagcgcctgatatggcattcccccgaataaataatataagattttgacttctacccccatcattaactcttcttcttataagaagaattgttgaaaatggtgcaggtactggttgaacagtctacccccctttatcttcaacaattgcccacactggttcctcagtagatttagctatttttag…
Cryptocephalus_crassus_956MS0000956	taccttatatttcctgtttggggcatgagcaggaatggtaggaacctcattaagactcctaatccgagttgaattaggaaaccctggatcattaatcggcaatgaccagatttataacacaattgtcaccgcccacgcttttatcataattttctttatggtcatgccaattataattggcggattcggaaattgattagtcccccttatattaggtgctcctgatatagccttcccccgaataaataatataagattttggcttctccccccctctttaaccctccttctaataagaagaattgtggaaaacggagcaggaactggctgaactgtttatccccccctctctgcaactattgctcacacaggatcatctgtagatttagcaatttttag…
Cryptocephalus_rugicollis_957MS0000957	aaccttatacttcctattcggggcatgggccggaatagtaggaacctcattaagactattaattcgagtcgaactggggaatccgggatcacttattggtaacgaccaaatttataacaccattgtaacagctcatgcatttattataattttttttatagttataccaattataattggtggattcggaaactggttagttcccttaatactaggagctcctgatatggcattcccccgaataaataatataagattttgacttctacccccatcattaactcttcttcttataagaagaattgttgaaaatggtgcaggtacaggttgaactgtctacccccccctatcttcaacaattgctcacactggctcctcagtagatttagctatttttag…
[truncated: 65 more rows]

## Sheet: Suppl. Tab4 
Table S4. List of Euro-mediterranean genera of Chrysomelidae.
Genus	Subfamily	Species new to databasesa
Acolastus	Cryptocephalinae
Acrocrypta	Alticinae
Aeschrocemis	Alticinae
Aetheomorpha	Cryptocephalinae
Agelastica	Galerucinae
Altica	Alticinae	Altica pusilla
[truncated: 147 more rows]

## Sheet: Suppl. Tab5
Table S5. COI sequences mined from online repositories included in the study.
[truncated: 6,349 more rows]
